# Supplementary material for: Cpeb1 remodels cell type–specific translational program to promote fear extinction
Source: Sci Adv. 2025 Jan 10;11(2):eadr8687. doi: 10.1126/sciadv.adr8687 (PMC11721575; doi:10.1126/sciadv.adr8687)
Supplement: Supplementary file 2 — Data S1 [file sciadv.adr8687_data_s1.zip]

Archive with 1 entries (1 files):
- adr8687_data_s1.xlsx
