# Supplementary material for: Cpeb1 remodels cell type–specific translational program to promote fear extinction
Source: Sci Adv. 2025 Jan 10;11(2):eadr8687. doi: 10.1126/sciadv.adr8687 (PMC11721575; doi:10.1126/sciadv.adr8687)
Supplement: Supplementary file 2 — Data S1 [file sciadv.adr8687_data_s1.zip › adr8687_data_s1.xlsx]

## Sheet: Sheet1
GeneName	RNA_log2FC	RNA_P.Value	Protein_log2FC	Protein_P.Value
Cpeb1	1.61878	0.0196577	-0.8255	0.000789
Xaf1	0.00140602	0.993334	-0.6585	0.000229462
Pde10a	-13.8956	0.275133	-0.591	0.000224697
Ppp1r1b	-16.5065	0.459423	-0.55	0.00170918
Mt1	-1.43509	0.882711	-0.541	0.000368749
Rgs9	-4.60321	0.448188	-0.467	0.00465723
Slc35f1	1.78924	0.183702	-0.421	0.00846255
Gnpnat1	0.0501463	0.81598	-0.394	0.0112538
Adcy5	-9.26589	0.423473	-0.3915	0.000524552
Fibcd1	-0.207269	0.828137	-0.391	0.00773541
Cx3cr1	-0.0795704	0.877574	-0.3715	0.000526409
Aldh1a1	-0.508646	0.316439	-0.3615	0.000177722
Cnih2	-4.03906	0.0247543	-0.361	0.00133765
Fv1	-0.243785	0.407533	-0.3605	0.0366113
Smarcc1	-0.696847	0.291175	-0.3435	0.00018287
Islr	-0.571788	0.252878	-0.3415	0.00014348
Txnl4b	-1.02075	0.120182	-0.3405	0.00124584
Rem2	-0.571441	0.361171	-0.338	0.000964497
Sun2	-1.04821	0.236078	-0.3225	0.000546834
Phip	-0.0915164	0.809159	-0.3195	1.2858e-05
Nmbr	0.114122	0.365905	-0.3185	0.00256454
Trim37	-1.81903	0.147684	-0.3165	0.00338985
Ubald1	-0.583721	0.0258596	-0.316	0.000632819
Ache	0.0722285	0.929371	-0.3135	0.00160581
Gnal	-8.40824	0.357725	-0.303	0.000465905
Spns1	0.0869051	0.794728	-0.303	0.0122413
Pde9a	-0.565946	0.510875	-0.2995	0.000173689
Slc5a7	-0.0680935	0.895883	-0.2985	0.000482437
Lancl3	0.370032	0.132894	-0.296	0.00110058
Yif1b	-0.537713	0.231408	-0.295	0.000335059
Nt5e	0.158023	0.415017	-0.294	0.0019022
Meis3	-0.502483	0.504019	-0.2925	0.00147582
Th	-0.157978	0.584061	-0.29	0.00272967
Jpt1	-0.0728016	0.916961	-0.284	4.3422e-05
Nxn	-0.361074	0.0565349	-0.2835	0.000933849
Pbx1	0.547984	0.62391	-0.2825	0.0134387
Cox17	0.0539517	0.762938	-0.278	0.000580498
Adpgk	0.149109	0.569138	-0.2775	0.000221535
Ankrd63	-0.549312	0.589577	-0.2775	0.00141697
Chn2	-1.4729	0.0317997	-0.2765	4.84526e-05
Pde1b	-15.5114	0.302674	-0.275	0.00323428
Rasgrp2	-1.83034	0.246698	-0.268	1.69575e-05
Prelid3a	0.999905	0.100291	-0.2665	0.00671707
Nudt8	0.00941888	0.942922	-0.266	0.00866959
Srp19	0.338271	0.0781234	-0.2655	0.0232067
Scgn	-0.00670372	0.966655	-0.264	0.0171801
Hsd11b1	-0.0197908	0.875015	-0.264	0.000724637
Mobp	-1.22939	0.824021	-0.263	9.4559e-05
Smc4	-0.403644	0.0308853	-0.2625	0.000123915
Arl14ep	-0.197886	0.585337	-0.261	0.00011872
Slc18a3	-0.0675649	0.684276	-0.261	0.00267616
Kcnip3	-0.130177	0.943956	-0.2585	0.000762297
Naf1	-0.544906	0.0142179	-0.258	0.00133494
Gprin3	-1.96208	0.370383	-0.257	0.000467596
Snrpf	-3.78164	0.0547729	-0.256	0.000634687
Thbd	-0.505802	0.45533	-0.255	0.00340974
Ldb1	-1.91266	0.254614	-0.254	4.25391e-05
Isl1	-0.227876	0.399229	-0.2525	0.000459959
Nubp2	-0.269563	0.641441	-0.252	0.00023071
Nsg1	-0.0616602	0.97402	-0.252	0.000285121
Carmil3	-1.45692	0.317413	-0.251	0.0108305
Tlnrd1	-0.271469	0.590721	-0.2505	0.00411761
Fchsd2	-0.0794314	0.666867	-0.2505	0.000367043
Lbh	0.516774	0.546869	-0.2495	0.00402814
Cfap74	-0.470171	0.159764	-0.245	0.00355449
Plpp4	-0.206663	0.412896	-0.245	0.00013656
Rnpc3	-0.304471	0.328662	-0.2405	0.00168883
Pde8a	-0.0612002	0.907845	-0.24	0.00147994
Rgs8	-0.133721	0.859868	-0.239	0.00886549
Crh	-0.0703973	0.79825	-0.237	0.00261152
Clns1a	-0.638491	0.115824	-0.2365	7.3651e-05
Htr2a	-0.39112	0.43184	-0.2355	0.00249963
Cnnm4	-0.0906196	0.740761	-0.234	0.000425304
Pias4	-0.368219	0.254303	-0.232	0.00872737
Rusc2	0.1756	0.728252	-0.2315	7.18143e-05
Tomm7	-0.321879	0.646359	-0.231	0.0029685
Emp2	-0.480536	0.14737	-0.227	0.000851902
Gjb1	-0.00858359	0.985588	-0.2265	0.000360135
Fdx1	-0.123084	0.507533	-0.2255	0.0267044
Man2b1	-0.129084	0.73346	-0.2245	0.00580464
Zdbf2	-1.17294	0.0996986	-0.224	0.0109424
Agbl2	-0.108002	0.355385	-0.2235	4.42237e-05
Cdk4	-0.84731	0.0532792	-0.2235	0.0817878
Il17ra	0.0163363	0.895602	-0.223	0.000619035
Cers2	-0.385538	0.208608	-0.2215	0.000465882
Inf2	-9.25988	0.211785	-0.2205	0.00349434
Abca1	0.301909	0.43339	-0.2205	0.00119591
Tmem260	-0.120315	0.607844	-0.22	0.000147258
Cdc42ep1	-0.290456	0.459193	-0.2195	0.00879032
Aspa	-0.225389	0.556681	-0.219	0.00266341
Dph7	-0.471422	0.236563	-0.219	0.0367521
Thnsl2	0.016173	0.91297	-0.2165	0.0053847
Fmo1	-0.0945113	0.655891	-0.216	0.000250274
Soga1	-1.08676	0.245747	-0.216	0.00175516
Hmgb2	-0.167483	0.241018	-0.2155	0.0366972
Pml	-0.213396	0.124677	-0.213	0.118482
Fstl4	-1.60798	0.224452	-0.213	0.000782507
Nkain3	-0.0200069	0.969247	-0.2125	0.0988295
Mrps16	-0.372759	0.353393	-0.2125	0.00567433
Dhrs13	-0.288165	0.131469	-0.2115	0.0294047
Shf	-0.711055	0.291061	-0.2115	0.000428149
Mag	-1.21687	0.631272	-0.2115	0.0163726
Rhog	-0.208993	0.848984	-0.2115	0.00560446
Mapk8ip1	-4.22408	0.280088	-0.208	0.00229143
Plppr1	0.16762	0.575123	-0.208	0.00189448
Stard5	0.187079	0.294487	-0.208	0.0164411
Tmem237	-0.162354	0.794931	-0.2075	0.000541643
Degs1	1.33508	0.0951823	-0.2065	0.000274705
Riox2	0.104996	0.72538	-0.201	0.00602948
Prune2	-0.110642	0.650268	-0.201	0.000380982
Trim35	-1.46598	0.194263	-0.2	0.0174311
S100a9	0.213239	0.722503	-0.199	0.146379
Dnajc4	-1.4691	0.0171068	-0.196	0.179126
Nefl	-6.77116	0.493488	-0.1945	0.00405679
Pik3c2a	0.107035	0.664023	-0.193	0.0212123
Ppp1r14b	-0.0695294	0.923979	-0.1925	0.000188281
Eef1akmt2	1.15339	0.329431	-0.1925	0.00361321
Adra1b	0.305791	0.171511	-0.192	0.00916238
Nudt6	0.0720053	0.605238	-0.1915	0.0118255
Isoc1	-0.135264	0.785471	-0.1895	0.00267689
Gemin6	-0.208198	0.374935	-0.189	0.0553721
Rnf157	-1.25675	0.446374	-0.1885	8.52831e-05
Slc44a1	0.550426	0.0727684	-0.188	0.00194298
Cdh9	-1.07893	0.0408151	-0.1875	0.0504654
Anapc2	-0.285337	0.848746	-0.1865	0.022359
Ptpn5	-4.87499	0.313502	-0.1855	0.0012511
Irf2bp2	1.42363	0.176734	-0.1855	0.00156663
Echdc2	-0.413248	0.24661	-0.1855	0.00349915
Nars2	0.139055	0.476671	-0.1855	0.0004341
Ddc	0.00229228	0.991003	-0.185	0.00463335
Dpy19l3	0.60919	0.155359	-0.184	0.0055735
Sppl2b	-0.096765	0.804894	-0.1835	0.00679899
Gltp	-1.088	0.0616187	-0.183	0.0012999
Ptms	-1.6662	0.880633	-0.183	0.000102395
Pcbp3	-1.12855	0.361373	-0.182	0.000606271
Thbs4	0.00764818	0.975907	-0.1815	0.0570165
Nnt	0.00382009	0.972124	-0.1815	0.00446582
Ube2d3	0.553586	0.617713	-0.18	0.00025363
Bcar3	-0.461679	0.0926179	-0.18	0.00124342
Psph	-0.0844109	0.514885	-0.18	0.000366787
Mrps2	0.240577	0.434502	-0.179	0.000389198
Cnp	-3.33151	0.401818	-0.179	0.0261143
Ccdc66	-1.18315	0.0275588	-0.1785	0.000411914
Serpinb1a	-0.0804059	0.528412	-0.178	0.0177875
Rftn1	-0.114554	0.740101	-0.178	0.000366565
Pttg1ip	0.221281	0.759903	-0.178	0.00340663
Dock10	-0.365696	0.531692	-0.1775	0.00218712
Prpf40b	-0.842193	0.488781	-0.177	0.0145016
Rorb	0.205499	0.665533	-0.1765	0.00421482
Plekhb1	1.92744	0.363396	-0.1765	0.000549909
Cldn10	0.102267	0.65854	-0.176	0.00179864
Pds5a	0.240919	0.255961	-0.1755	0.000943641
Itga1	0.0134844	0.915443	-0.1755	0.00537799
Acot2	-0.083773	0.770396	-0.175	0.00334701
Cd9	0.140587	0.776101	-0.1745	0.00371265
Enpep	-0.0501856	0.711063	-0.174	0.00729775
Klhl42	0.483398	0.166697	-0.174	0.0631916
Tmem106b	0.389833	0.631737	-0.174	0.000457768
Il1rapl2	-0.220325	0.323574	-0.173	0.0407676
Ly6a	1.37931	0.143437	-0.173	0.000709831
Entpd5	0.0370574	0.876197	-0.173	0.00251229
Penk	-12.609	0.887209	-0.173	0.118438
Lnx2	0.26586	0.191698	-0.1725	0.000450969
Eva1a	0.185491	0.186362	-0.1725	0.0013724
Cldn11	0.822	0.516427	-0.1725	0.00524723
Atp11c	-0.0970576	0.87153	-0.172	0.020896
Tm2d2	0.104204	0.814366	-0.1715	0.00166404
Lmbrd2	1.87046	0.276873	-0.171	0.00201056
Cmtm7	-0.0188247	0.887534	-0.171	0.00163747
Slc18a2	0.0212789	0.851487	-0.1705	0.00473788
Ftl1	-1.02278	0.326801	-0.1705	0.00160266
Cmtm4	0.618944	0.439741	-0.1695	0.0158649
Caly	-6.76239	0.103716	-0.1695	0.00687674
Polr2d	-0.976903	0.0755469	-0.1685	0.000164549
Prkrip1	-0.0355445	0.877835	-0.1685	0.000121963
Med22	-0.0966537	0.637921	-0.168	0.00348301
Cnpy4	-0.236979	0.224829	-0.168	0.0120384
Timmdc1	-0.250611	0.598968	-0.167	0.000788401
Trir	-2.81951	0.556422	-0.1665	0.0111828
Ccdc184	0.437691	0.169344	-0.1665	0.00896455
Tap2	0.0299735	0.858849	-0.1655	0.00189765
Sdhc	0.482322	0.598371	-0.1655	0.000251325
Pogz	-0.691674	0.0552335	-0.165	0.00472979
Mog	-0.268998	0.783221	-0.165	0.00409494
Yif1a	-0.313179	0.543673	-0.1645	0.00115345
Rnf146	0.72704	0.381424	-0.1645	0.00223037
Chat	-0.303712	0.635594	-0.164	0.00213313
Mef2d	-0.520567	0.816505	-0.164	0.000433137
Bcas1	-0.253491	0.926568	-0.1635	0.00393287
Ankrd27	-0.19497	0.729629	-0.163	0.000284226
Pon2	-0.204327	0.402055	-0.163	0.000917864
Pum2	0.323885	0.8023	-0.1615	0.00323886
Ybx1	-3.14619	0.0120079	-0.1615	0.000173504
Tmem192	-0.242972	0.258303	-0.161	0.000333479
Nosip	-0.997767	0.241202	-0.16	0.000408974
Ncoa2	-0.625831	0.409125	-0.16	0.00220795
Mtfmt	-0.370629	0.255466	-0.1595	0.000151817
Slc38a1	0.77583	0.102575	-0.159	0.000830894
Gtf3c1	-1.68383	0.403126	-0.159	0.00175507
Bdnf	0.23051	0.391338	-0.159	0.0465231
Tnk2	-3.08487	0.524686	-0.158	0.0018678
Aldh7a1	-0.3071	0.675911	-0.1575	0.000357261
Aspn	-0.145511	0.30682	-0.1575	0.00164515
Gng4	1.33078	0.0141427	-0.1575	0.000919891
Pltp	-1.68989	0.0909431	-0.157	0.00303998
Sec11a	0.00791203	0.971667	-0.1565	0.00290764
Alox5ap	-0.0657113	0.611909	-0.156	0.00739164
Atxn1	-0.4636	0.573145	-0.156	0.00106554
Cryab	-1.98997	0.197666	-0.1555	0.00131021
Kpna3	1.76206	0.157995	-0.1555	0.0102737
Hcls1	-0.355014	0.0914758	-0.155	0.00219874
Lingo3	-0.844516	0.286485	-0.155	0.00291635
Chpt1	0.0622762	0.938452	-0.155	0.00651184
Tmem151a	-0.797798	0.511685	-0.1545	0.00358319
Hmgb1	0.0177219	0.97076	-0.153	0.00147041
Tdrp	-0.213743	0.388276	-0.1525	0.00559476
Zbtb4	-0.277197	0.801485	-0.1525	0.0565802
Carhsp1	-0.109288	0.860203	-0.152	0.00133763
Clic4	-0.486951	0.46224	-0.152	0.00374043
Retreg3	-0.537857	0.0686736	-0.1515	0.000497553
Nup50	0.28268	0.513288	-0.151	0.0116501
Sipa1	-0.0411348	0.815742	-0.151	0.216938
Ermn	-0.245163	0.807064	-0.15	0.0200381
Tceal3	0.506778	0.817556	-0.15	0.0344005
Ppih	0.104292	0.532714	-0.15	0.00480671
Trim36	0.016692	0.915702	-0.1495	0.00238044
Ptk7	-0.147763	0.509917	-0.149	0.0103747
Szrd1	0.00272379	0.993462	-0.149	0.0138857
Ttr	-53.8653	0.430142	-0.1485	0.0137087
Stx2	-0.0739506	0.851486	-0.1475	0.089506
Prr3	-0.347747	0.0335295	-0.1475	0.000330386
Zfyve27	-0.115588	0.699073	-0.147	0.0394515
Endog	0.0273427	0.951942	-0.147	0.00135568
Ina	-2.54726	0.106132	-0.147	0.0234131
Zfp2	0.135534	0.585986	-0.146	0.000376556
Akap13	-0.199457	0.75152	-0.1455	0.0242409
Fip1l1	0.56854	0.408763	-0.1445	0.000503385
Arid3b	-0.0676042	0.582636	-0.1445	0.104534
Nefh	-0.162831	0.813293	-0.1445	0.00198624
Snu13	0.192885	0.68249	-0.144	0.000196275
Slc16a7	0.105646	0.851475	-0.144	0.000782012
Tmem126b	-0.000148194	0.999574	-0.144	0.0025798
Srprb	-0.0567473	0.689362	-0.1435	0.00209327
Ccdc9	-0.0533731	0.917534	-0.143	0.000971722
Ptcd1	-1.072	0.1468	-0.143	0.00169347
Triap1	0.161847	0.532842	-0.143	0.00104824
Phldb1	-1.38357	0.542419	-0.1425	0.003239
Tmem108	0.129442	0.51699	-0.1425	0.0334334
Wdr70	0.58275	0.150358	-0.1425	0.0141331
Cmtm5	-0.356281	0.798211	-0.142	0.000778119
Pllp	-0.664889	0.406288	-0.142	0.00828887
Spred3	-0.0334042	0.948982	-0.1415	0.0151865
Ankrd16	0.852929	0.00842808	-0.1415	0.00107756
Alkbh5	-0.345663	0.211659	-0.141	0.0046707
Cox7a1	-0.290271	0.0450383	-0.141	0.0369941
Fam3c	0.567174	0.278933	-0.141	0.000288753
Hpf1	0.0720594	0.85122	-0.141	0.00807597
Eif2ak4	0.199749	0.568301	-0.1405	0.000345899
Ankrd44	-0.0895678	0.503689	-0.1405	0.00625178
Rabepk	-0.252325	0.361915	-0.1405	0.056356
Atg4b	0.0376161	0.874978	-0.14	0.00753949
Creld2	-1.07887	0.0748693	-0.1395	0.00416797
Cetn3	-0.584743	0.216783	-0.139	0.000224676
Casd1	-0.182265	0.632403	-0.1385	0.000872203
Cux1	-0.449365	0.373973	-0.138	0.146584
Psmg2	0.108681	0.632256	-0.138	0.0789268
Arntl	0.217327	0.389889	-0.138	0.000259295
Dcx	0.603975	0.249978	-0.138	0.0414919
Slc24a3	-0.0271376	0.987681	-0.138	0.000209984
Bcl11b	-2.28204	0.512032	-0.1375	0.00869193
Zfp91	0.290028	0.221986	-0.1375	0.00396165
Usp37	-0.255282	0.209614	-0.1375	0.00441883
Mcur1	0.0574645	0.801499	-0.1365	0.00211494
Sirt2	-1.64055	0.122961	-0.1365	0.0539497
Polrmt	-0.959721	0.122101	-0.1355	0.00714209
Dpf1	-1.18966	0.227398	-0.1355	0.0898898
Dbi	-0.647032	0.740612	-0.135	0.00196009
Mas1	0.543107	0.550565	-0.135	0.011564
Txnl4a	-0.768152	0.0671626	-0.135	0.000706036
Isoc2a	-0.629723	0.0843417	-0.1345	0.0072808
Rtn4rl1	0.0505239	0.971436	-0.1345	0.000779586
Mcoln1	0.316585	0.261095	-0.1345	0.240671
Dpy30	-1.69049	0.00451186	-0.134	0.000759419
Rrp9	-0.240069	0.414285	-0.134	0.00240534
Pkig	-0.35695	0.626821	-0.1335	0.0264986
Gfra1	0.976068	0.160154	-0.1325	0.00969242
Mal2	2.46509	0.560268	-0.1325	0.000531692
Tenm3	0.634896	0.661486	-0.132	0.00217749
Bloc1s1	0.0157889	0.925381	-0.132	0.00188944
Inmt	-0.0746993	0.663377	-0.131	0.0194801
Il18	-1.66613	0.00971656	-0.1305	0.00128708
Prex2	-0.503202	0.199742	-0.1305	0.00526645
Ercc2	-0.0424944	0.92765	-0.13	0.00431677
Idi1	0.266652	0.181123	-0.13	0.000967313
Myo1d	-0.0193999	0.949568	-0.13	0.036396
Pacs2	-1.59825	0.43089	-0.13	0.00576882
Nudt4	0.189942	0.848064	-0.13	0.000466947
Eif5a2	0.260756	0.388706	-0.1295	0.000630379
Ciao1	0.58792	0.0184751	-0.129	0.0359688
Mto1	-0.434964	0.358521	-0.129	0.00027929
Rit2	-0.794716	0.219196	-0.129	0.00794062
Fgf1	-0.29793	0.828632	-0.1285	0.00073891
Scn3b	-0.239345	0.916598	-0.1285	0.0057899
Hmox1	-0.0236519	0.905058	-0.1285	0.034643
Slc6a7	-0.162522	0.924291	-0.1285	0.0012953
Ggt1	0.0788212	0.602007	-0.128	0.00201397
Pde7a	0.585675	0.048403	-0.128	0.0092084
Coq7	-0.237808	0.115352	-0.1275	0.00881439
Mapk1ip1l	0.860626	0.239469	-0.1275	0.00123943
Lsm7	-0.396646	0.507083	-0.127	0.000549026
Abcg1	-1.18709	0.315844	-0.127	0.00817939
Ube2j2	0.335892	0.112739	-0.127	0.0044146
Snupn	-0.702464	0.0367055	-0.1265	0.00543735
Gtdc1	0.139127	0.538858	-0.1265	0.000453551
Rgs10	-0.413931	0.682227	-0.1265	0.00294964
Slc38a3	-0.580707	0.0519273	-0.1265	0.00281484
Zmiz2	-0.317366	0.874528	-0.1255	0.00816262
Calb2	-3.03869	0.291936	-0.1255	0.0835841
Eny2	1.56199	0.292824	-0.125	0.017705
Sec61g	-0.00784381	0.977585	-0.125	0.069417
Pgls	-0.179959	0.339981	-0.125	0.000947387
Nsd3	0.0656796	0.849714	-0.1245	0.0306026
Fam13c	-0.213619	0.724996	-0.124	0.000911283
Opalin	0.354313	0.644334	-0.1235	0.00048229
Zeb2	0.989427	0.532882	-0.1235	0.0068083
Tmem94	-0.374328	0.826186	-0.1235	0.00267112
Ehmt2	-1.83614	0.492589	-0.1235	0.0750762
Myg1	-0.362024	0.319811	-0.123	0.00224808
Dync2h1	-0.623703	0.036999	-0.123	0.000922321
Rmdn1	0.155567	0.843616	-0.123	0.00297268
Fam91a1	-0.103283	0.85465	-0.1225	0.00214774
Slc25a35	-0.144476	0.391531	-0.1225	0.0076828
Rps6ka5	-0.402802	0.226589	-0.122	0.0118342
Abracl	-0.506796	0.136515	-0.122	0.00886305
Rdh11	-0.154321	0.687823	-0.1215	0.000468259
Alg11	0.186432	0.641742	-0.1215	0.0497747
Mterf2	-0.443437	0.503793	-0.1215	0.050217
Rhbdf1	-0.171154	0.328964	-0.1215	0.00109208
Slc8a3	-0.23046	0.693856	-0.1215	0.00671364
Stx8	-0.0489223	0.707969	-0.121	0.000841364
Slc17a6	-1.00464	0.0402606	-0.121	0.00667099
Trappc5	0.20068	0.210951	-0.121	0.000736368
Cyth3	0.0961131	0.780011	-0.1205	0.00314002
Tspan15	-0.112819	0.562374	-0.1205	0.00860639
Gja1	-0.23528	0.645428	-0.1205	0.000453436
Hccs	-0.368082	0.0724928	-0.1205	0.00392848
Sugp1	-0.328375	0.779294	-0.1205	0.000428146
Slc31a1	-0.11581	0.675609	-0.12	0.0105813
Smarcal1	-1.15293	0.220931	-0.12	0.00809769
Ppp4r2	0.265776	0.345413	-0.1195	0.00894702
Uqcc2	-4.11175	0.156458	-0.1195	0.00245306
Wdr45	0.0853586	0.57909	-0.1195	0.00163545
Kcnn3	-0.721247	0.128544	-0.1195	0.00108895
Lmf2	0.0734524	0.807668	-0.1195	0.00217741
Gtf2b	0.00502216	0.979202	-0.119	0.0371147
Rhoc	-0.202834	0.5666	-0.119	0.0126277
Enpp6	-0.12062	0.53854	-0.119	0.0213518
Anln	0.183704	0.412509	-0.1185	0.0162399
Cdc42se1	0.0529451	0.94925	-0.1185	0.00133087
Enpp4	0.028511	0.919789	-0.1185	0.000543188
Swap70	-0.2025	0.182487	-0.118	0.0018524
Ehd2	-0.0152998	0.925437	-0.118	0.00121338
Pias1	0.438465	0.196332	-0.118	0.00558306
Arhgef10	-0.429738	0.497905	-0.118	0.00365578
Ppcdc	0.00239553	0.990176	-0.1175	0.0250756
Mbp	-6.12622	0.26505	-0.117	0.0155553
Saraf	-1.33386	0.403256	-0.117	0.00117244
Ddx28	-0.250075	0.439358	-0.1165	0.0486471
Tmem198	0.217512	0.449909	-0.1165	0.000665203
Fam53c	-0.447827	0.7026	-0.1165	0.010703
Rcl1	-0.996521	0.0654804	-0.1165	0.00765346
Zbtb8os	-0.161625	0.527725	-0.1165	0.0877288
Fitm2	-0.110522	0.387935	-0.116	0.00977229
Pcyt1b	-0.271888	0.718937	-0.116	0.0202214
Abat	-2.09789	0.337417	-0.116	0.00335965
Plp1	4.30894	0.735548	-0.116	0.0895594
Yes1	-0.115094	0.550175	-0.116	0.030959
Abl1	-0.393636	0.498033	-0.1155	0.00366893
Prkar1a	11.4878	0.00534945	-0.1155	0.00121142
Tst	-0.650435	0.20503	-0.1155	0.00134471
Tmem62	0.26954	0.415438	-0.1155	0.00264576
Nfu1	-0.0960489	0.559664	-0.115	0.0041614
Klhl29	-1.6858	0.0412021	-0.115	0.00281456
Tbc1d4	-0.225863	0.430963	-0.115	0.0475433
Nudt21	0.847824	0.112297	-0.1145	0.000339383
Immp1l	-0.985833	0.065221	-0.1145	0.0107407
Reln	-1.083	0.0741019	-0.114	0.0194587
Ptn	-3.58859	0.00501061	-0.114	0.0942129
Fggy	0.170261	0.32928	-0.114	0.00097817
Galns	-0.131703	0.702489	-0.114	0.00712548
Aig1	0.242982	0.25073	-0.114	0.000756311
Gpr37	0.163483	0.772646	-0.1135	0.0194455
Erlin1	-0.545575	0.0531065	-0.1135	0.00105855
Micall1	-0.209858	0.723413	-0.113	0.00521493
Htatsf1	0.438792	0.501135	-0.113	0.00361483
Slc24a4	-0.604781	0.756304	-0.113	0.00148496
Zmym2	0.0867922	0.827893	-0.113	0.0122439
Akap12	-0.423551	0.0933668	-0.113	0.00268711
Acvr1	-0.613633	0.0101318	-0.1125	0.00223516
Ctcf	-0.970788	0.148782	-0.1125	0.00933803
Gtf3c2	0.15792	0.543276	-0.1125	0.0011574
Sowaha	0.0445872	0.962019	-0.112	0.010303
Abhd14b	0.275109	0.160202	-0.112	0.00452167
Cln8	0.0370422	0.793793	-0.112	0.00782732
Maml1	0.127247	0.676926	-0.112	0.0388339
Mlc1	-0.94763	0.509194	-0.112	0.00282265
Pus1	-0.213271	0.393934	-0.112	0.00180767
Kcnj10	-0.112415	0.94719	-0.1115	0.00214501
Cldn12	0.458764	0.43682	-0.1115	0.00393125
Khdrbs2	-0.170925	0.265986	-0.1115	0.0183042
Sfxn5	-1.11382	0.0708525	-0.1115	0.000968869
Ube2q2	-0.514836	0.502289	-0.1115	0.000886122
Ptprk	-0.371846	0.431932	-0.1105	0.0150854
Hnrnpc	-0.816842	0.606043	-0.1105	0.00142806
Rbfox2	-0.860422	0.532478	-0.11	0.0159867
Gstm2	0.00642973	0.963498	-0.11	0.00123596
Mt3	-67.721	0.116539	-0.11	0.00600404
Pld1	-0.0314798	0.85382	-0.11	0.000573634
Tomm20	2.72288	0.00880425	-0.11	0.001548
Trim26	-0.0979474	0.71795	-0.11	0.00142465
Casq2	-0.0549386	0.660818	-0.1095	0.0512092
Rai14	0.66009	0.171679	-0.1095	0.0679323
Adck5	-0.0786822	0.663389	-0.109	0.0305646
Dus3l	-0.646154	0.735109	-0.109	0.0394782
Gabarapl2	0.68818	0.0908827	-0.109	0.00390087
B3glct	0.236156	0.305869	-0.109	0.0859577
Eml1	-1.19587	0.034132	-0.109	0.00550523
Surf1	-0.375403	0.637936	-0.109	0.0357963
Ndrg1	-0.450843	0.581556	-0.109	0.0181945
Lrch3	-1.16082	0.190831	-0.1085	0.00371689
Purb	7.08511	0.0459864	-0.1085	0.00140586
Kcnmb4	0.306664	0.514871	-0.1085	0.0275766
Aqr	-0.646783	0.0173247	-0.108	0.000795531
Pwp1	-0.278981	0.257165	-0.108	0.0085992
Cox15	0.229016	0.489606	-0.108	0.0107509
Pdyn	-0.33648	0.859712	-0.108	0.304803
Adck1	-0.246228	0.361521	-0.108	0.00962185
Arhgef40	-0.309337	0.247073	-0.108	0.00330701
Ajap1	-1.11443	0.336212	-0.1075	0.00360097
Ldlr	0.196861	0.420063	-0.1075	0.0149128
Pank1	-0.0826793	0.77591	-0.107	0.0151386
Ankrd28	-0.567816	0.457471	-0.107	0.000607257
Dhrs4	-0.789159	0.0529703	-0.107	0.00400571
Cstf2t	-1.42127	0.376125	-0.107	0.0183621
Eml3	0.0614014	0.711271	-0.107	0.00545888
Pawr	0.0372982	0.801466	-0.107	0.002983
Mrfap1	2.15684	0.427694	-0.1065	0.0107236
Snrpc	0.32575	0.0944383	-0.1065	0.00160389
Trmt6	0.0206817	0.91701	-0.1065	0.00931465
Lsm5	0.780505	0.0689744	-0.106	0.0385628
Pitpnc1	-0.801544	0.180283	-0.106	0.00281705
Macrod1	-0.331085	0.43183	-0.1055	0.00164381
Frmd8	-0.026384	0.914925	-0.1055	0.00421027
Rbx1	-0.0283445	0.935752	-0.105	0.00237098
Sec63	0.38501	0.42747	-0.105	0.00249252
Glcci1	0.00773474	0.954451	-0.105	0.0292223
Morf4l2	-0.850352	0.712997	-0.105	0.060647
Alg1	-0.26121	0.740459	-0.1045	0.00723459
Rap1a	-0.292707	0.464711	-0.1045	0.017048
Plppr3	-1.6954	0.20082	-0.104	0.0110851
Hmbox1	-0.34935	0.610746	-0.104	0.00257578
Arglu1	6.85323	0.00725029	-0.1035	0.000760531
Ganc	-0.0457714	0.731112	-0.103	0.00981372
Mrpl43	-2.06119	0.090375	-0.103	0.0113386
Mocs2	-0.227271	0.17321	-0.103	0.227261
Suclg2	0.0272454	0.925872	-0.103	0.000854556
Crtac1	0.796909	0.643596	-0.1025	0.00307859
Tmem33	-0.0585708	0.940725	-0.1025	0.0629417
Acad10	-0.0769739	0.544362	-0.102	0.00985831
Etnk1	0.949944	0.618553	-0.102	0.00294233
Tusc2	-2.18339	0.273551	-0.102	0.0052696
Rab27a	-0.367561	0.180069	-0.102	0.0157306
Cd82	-0.0928825	0.678901	-0.1015	0.0995802
Fbxo45	0.13185	0.666841	-0.1015	0.0909405
Atg4c	0.638906	0.308525	-0.1015	0.00399047
Dnajc18	0.0730928	0.907833	-0.101	0.0950843
Bmpr1a	0.491421	0.0680955	-0.1005	0.0146186
Arnt2	0.819946	0.646824	-0.1005	0.00956354
Cope	-1.32969	0.305279	-0.1005	0.00175882
Pan2	-0.239629	0.387583	-0.1	0.00159763
Vkorc1	-0.0907542	0.554072	-0.1	0.0139244
Rnf25	-0.84328	0.527848	-0.1	0.00216728
Fhl3	-0.00201398	0.986363	-0.1	0.00424749
Pde4dip	-2.75723	0.109084	-0.0995	0.0884207
Dpf3	-0.0814912	0.733949	-0.0995	0.00422841
Hnrnpa0	0.137985	0.907391	-0.099	0.000817217
Lap3	-0.69097	0.370516	-0.099	0.00351367
Hhatl	-0.0897749	0.57055	-0.099	0.0296932
Lsm6	-0.100338	0.653604	-0.099	0.00152035
Nbr1	-1.45851	0.0357129	-0.0985	0.00630575
Ensa	1.64355	0.221324	-0.098	0.00370653
Arpp19	-0.777974	0.894416	-0.0975	0.0507651
Actb	-20.3246	0.233693	-0.0975	0.263522
Plch1	-0.240256	0.11733	-0.0975	0.00186045
Qtrt2	-0.0474146	0.820319	-0.0975	0.0294531
Slc13a3	-0.33819	0.471594	-0.0975	0.0051838
Txndc17	-0.91154	0.0103949	-0.0975	0.0151678
Thoc1	0.641832	0.392337	-0.097	0.000893757
Dalrd3	-1.63453	0.139207	-0.097	0.222765
Padi2	-0.0672615	0.90971	-0.097	0.0289542
Ilf2	1.61453	0.00467387	-0.0965	0.00167892
Mavs	-0.137424	0.33588	-0.0965	0.00695575
Tpm1	0.435869	0.818845	-0.0965	0.0195881
Cav1	-0.296183	0.0782033	-0.096	0.000961319
Tmem88b	1.7869	0.159171	-0.096	0.00121793
Bcap29	0.00738938	0.962963	-0.096	0.00109055
Tjp2	-0.318718	0.312541	-0.096	0.00488838
Med12	-0.118834	0.643879	-0.0955	0.00319793
Scrn1	-0.935968	0.441849	-0.0955	0.00140928
Strip2	-0.716017	0.580442	-0.0955	0.0335005
Mtss1	-0.446181	0.638301	-0.095	0.159486
Ptbp1	-0.901524	0.00931541	-0.095	0.0012804
Acadl	-1.59616	0.0520573	-0.095	0.00116086
Arl2bp	-1.90961	0.0485002	-0.095	0.0163094
Dnaja3	-0.153514	0.857006	-0.0945	0.00159883
Mpc1	-0.732374	0.428593	-0.0945	0.00188061
Nqo2	0.0841178	0.494031	-0.0945	0.00638384
Shtn1	-0.211179	0.812163	-0.0945	0.00936802
Mccc2	-0.424424	0.136749	-0.094	0.00360266
Taldo1	-0.912916	0.284062	-0.094	0.00233837
Daam2	-0.770296	0.626412	-0.094	0.0033826
Ptcd3	-0.0643669	0.861381	-0.0935	0.0107124
Rsrc1	-0.0202369	0.884472	-0.0935	0.00562903
Acbd5	0.664197	0.198312	-0.0935	0.0302185
Mgrn1	-1.59228	0.589286	-0.093	0.0140596
Fut11	-0.162314	0.486709	-0.093	0.00404939
Slc12a2	0.240587	0.747409	-0.0925	0.0164094
Fmnl2	-0.288308	0.358261	-0.0925	0.00318457
Cox4i2	0.0347619	0.902375	-0.0925	0.00102909
Slc6a11	-0.866641	0.414072	-0.0925	0.0114605
Uckl1	-0.245137	0.381741	-0.0925	0.00743917
Washc3	0.229611	0.318348	-0.0925	0.0120302
Kcnf1	-0.549055	0.555783	-0.092	0.063639
Sez6l	0.568386	0.897603	-0.092	0.0204127
Ntan1	-0.901541	0.141894	-0.092	0.054776
Mepce	-2.015	0.0704369	-0.092	0.0300781
Fam168b	1.49064	0.113285	-0.092	0.0711073
Gtpbp6	-0.114133	0.800025	-0.0915	0.384331
Rdx	-0.645016	0.239734	-0.0915	0.00100711
Mrps14	-0.431021	0.0749923	-0.0915	0.171157
Rcn2	-0.381925	0.132234	-0.0915	0.0066213
Dock1	-0.45371	0.240476	-0.091	0.00140477
Rpp25	0.178029	0.70846	-0.091	0.0738489
Bub3	0.221513	0.793874	-0.091	0.00359348
Hdgf	-2.20085	0.0462423	-0.091	0.00503757
Ift74	-0.763777	0.314113	-0.091	0.00129479
Slc25a15	-0.0121052	0.912417	-0.0905	0.0760747
Cttnbp2nl	-0.255543	0.255823	-0.0905	0.0166999
Araf	0.74102	0.0565812	-0.09	0.00597094
Myl4	-0.0548145	0.655307	-0.09	0.0024019
Stard10	-1.84979	0.3418	-0.09	0.00437627
Las1l	0.287072	0.666366	-0.09	0.0150915
Rraga	-0.432779	0.839817	-0.09	0.0409777
Tspan7	-3.43501	0.278619	-0.09	0.00435003
Tardbp	0.449411	0.580215	-0.09	0.00613965
Frmd5	-0.0426934	0.867547	-0.0895	0.00804633
Lhpp	-0.97818	0.253843	-0.0895	0.0131934
Serac1	-0.211662	0.768838	-0.0895	0.0011236
Ncor2	-1.66427	0.400674	-0.089	0.0035565
Rac2	0.0939742	0.518341	-0.089	0.102539
Adra2a	-0.747085	0.266001	-0.089	0.164428
Plpp3	-4.57845	0.189863	-0.089	0.00116524
Suco	-0.0204635	0.953449	-0.089	0.0111974
Ube4b	-1.51586	0.0167603	-0.089	0.0041961
Lamb2	-0.382785	0.279018	-0.0885	0.00315922
Desi1	0.0706175	0.9003	-0.0885	0.00671899
Eif2b5	-0.480049	0.373366	-0.0885	0.00184202
Mrps25	-0.0984494	0.789146	-0.0885	0.00892519
Gsta4	-4.57749	0.174177	-0.0885	0.00443975
Smim8	0.0657303	0.815023	-0.0885	0.040864
Acan	-0.000145039	0.999153	-0.0885	0.0407933
Chrm4	-2.23767	0.221263	-0.088	0.0537944
Rnf121	0.0297755	0.920893	-0.088	0.00221247
Asrgl1	-2.90996	0.0591734	-0.088	0.00684775
Cep295	-0.151938	0.516552	-0.088	0.0443053
Cers4	0.720977	0.022479	-0.088	0.0140318
Naa50	0.734107	0.415059	-0.088	0.0142264
Klhl9	0.540731	0.499992	-0.088	0.0315826
Tbl1xr1	1.56033	0.0749094	-0.088	0.00928742
Wdr20	-0.0342184	0.941561	-0.0875	0.0171216
Cbr4	0.364137	0.118816	-0.0875	0.03464
Rbp1	-0.523207	0.0277251	-0.0875	0.0363019
Abcc1	-0.0408427	0.78296	-0.0875	0.0187204
Sdr39u1	-2.0949	0.403502	-0.0875	0.00171457
Tceal5	-2.70402	0.414014	-0.0875	0.0268363
Trnt1	-0.137872	0.678223	-0.0875	0.0087699
Taf6l	-0.00316046	0.983633	-0.087	0.0334144
Ldhd	-0.0479291	0.762969	-0.087	0.16733
Cplx1	2.40204	0.461721	-0.0865	0.00267781
Ccnk	-0.389788	0.60164	-0.0865	0.114225
Scn4b	-11.737	0.380366	-0.0865	0.157418
Pofut1	-0.0459739	0.838632	-0.086	0.00738302
Trmt10c	-0.00741517	0.978404	-0.086	0.00564356
Zc3h6	0.123172	0.805738	-0.086	0.0134584
Acsbg1	-1.96084	0.242732	-0.086	0.00289944
Ppp1r14c	0.357233	0.217632	-0.086	0.00569657
Selenom	-1.75595	0.158313	-0.086	0.0791316
Nectin1	-1.93051	0.156425	-0.0855	0.0126193
Srgap1	-1.58785	0.322674	-0.0855	0.180039
Cog2	-0.103506	0.794463	-0.0855	0.0261407
Ogfrl1	0.300553	0.831615	-0.0855	0.0123643
Csnk1d	-1.04673	0.343359	-0.0855	0.0744243
Ckap4	0.214414	0.479245	-0.0855	0.0101205
P2rx7	-0.0947876	0.698056	-0.0855	0.0351693
Dido1	-0.583	0.31932	-0.085	0.0139911
Luc7l3	2.65597	0.0784161	-0.085	0.00365906
Tiam2	-0.919268	0.345992	-0.085	0.00166734
Wdr12	-0.105599	0.59975	-0.085	0.00973091
Arf1	-1.42788	0.748272	-0.085	0.0392965
Glyr1	-0.371169	0.878412	-0.085	0.00576033
Commd3	0.984255	0.0908011	-0.0845	0.00182346
Dgat2	-0.673252	0.397613	-0.0845	0.0180549
Neto1	-0.738779	0.850635	-0.0845	0.0819448
Serpinf1	-0.495437	0.0590969	-0.0845	0.0951061
Ei24	1.70779	0.0874505	-0.0845	0.155773
Them4	0.176736	0.375864	-0.084	0.0029062
Slc25a19	-0.866898	0.0792636	-0.084	0.0318656
Aph1b	0.267001	0.232491	-0.084	0.0254132
Atp2a3	-0.101746	0.383808	-0.084	0.0321102
B4galnt1	2.01796	0.169142	-0.084	0.0233382
Abhd17b	0.843141	0.254006	-0.084	0.00437611
Rer1	0.539143	0.0945568	-0.084	0.026439
Faim2	-1.86012	0.41374	-0.084	0.0839561
Wbp11	0.416731	0.807726	-0.0835	0.00811902
Cpsf6	0.493088	0.640812	-0.0835	0.00545796
Ctu2	-0.133113	0.590803	-0.0835	0.0067759
Cyfip1	-0.0748917	0.906996	-0.0835	0.00385719
Aplf	-0.11008	0.524356	-0.0835	0.309058
Hsp90ab1	-6.36689	0.730041	-0.0835	0.00758627
Pja2	-2.00149	0.645855	-0.0835	0.0412793
Cry2	-0.579484	0.641059	-0.0835	0.0225831
Kdm1a	0.375423	0.342515	-0.0835	0.0281226
Ccdc43	-0.0955437	0.715283	-0.083	0.0107656
Ythdc1	-0.107732	0.824501	-0.083	0.0193081
Zscan26	-0.709019	0.242495	-0.083	0.0272866
Yipf5	0.703111	0.224948	-0.083	0.003521
Rela	-0.180434	0.762946	-0.083	0.0018205
Enoph1	0.2361	0.770961	-0.083	0.00153691
Lipe	-0.107933	0.403442	-0.0825	0.0119876
Tmcc3	-0.183875	0.679771	-0.0825	0.0023349
Cds1	-0.206579	0.77591	-0.0825	0.0455813
Epb41l4b	0.604533	0.304711	-0.0825	0.12039
Ugp2	0.429474	0.13716	-0.0825	0.00308885
Igbp1b	0.00814704	0.949398	-0.082	0.0466603
Mrpl2	-0.15639	0.682538	-0.082	0.283546
Arntl2	-0.100183	0.678382	-0.082	0.0525016
Paqr9	1.07495	0.270758	-0.082	0.0865439
Zc3h11a	0.0903177	0.645506	-0.082	0.0156181
Wdr18	-0.458222	0.281598	-0.082	0.0227212
Clic1	-0.511817	0.155024	-0.0815	0.00427056
Hopx	0.439182	0.6254	-0.0815	0.313691
Lsm4	-0.874554	0.535862	-0.0815	0.00214621
Pacsin2	-0.746227	0.196405	-0.0815	0.0111101
Slitrk3	-0.262463	0.884834	-0.0815	0.00604126
Taok3	-0.51688	0.274874	-0.0815	0.207996
Dusp23	0.134457	0.580774	-0.081	0.160188
Spcs1	-1.23647	0.381065	-0.081	0.182043
Arhgef25	0.703872	0.717556	-0.081	0.0932394
Clgn	-0.193536	0.359039	-0.081	0.00412515
Tbc1d8b	-0.0578281	0.872831	-0.081	0.018776
Ttbk2	0.395965	0.505485	-0.081	0.00635314
Lyrm4	-0.880968	0.0328986	-0.081	0.00249253
Pde4c	-0.0341478	0.772753	-0.081	0.00727455
Cpne3	0.0758816	0.798786	-0.081	0.019421
Nek1	-0.26803	0.623784	-0.0805	0.00843935
Sqstm1	-10.5085	0.109734	-0.0805	0.00339527
Erh	0.25202	0.299278	-0.0805	0.00213021
Fam210b	0.0964353	0.839267	-0.0805	0.00889164
Hddc3	-0.288431	0.151885	-0.0805	0.00222894
Mob4	0.492418	0.401728	-0.0805	0.00484423
Prr7	-0.441966	0.575117	-0.0805	0.0960133
Rnf2	-0.0695098	0.889223	-0.0805	0.0019857
Ppp1r2	-1.24218	0.238023	-0.0805	0.0364141
Cetn2	0.408106	0.31308	-0.0805	0.0177792
Lypd1	-4.74628	0.23099	-0.0805	0.0287305
Cars2	-0.262908	0.118118	-0.08	0.00667442
Kcnq5	0.653984	0.24572	-0.08	0.111691
Zc3h14	-0.226666	0.743447	-0.08	0.053165
Cbr3	-0.818853	0.205084	-0.08	0.0758183
Svip	0.701496	0.287271	-0.08	0.082498
Dpy19l1	0.130865	0.683309	-0.0795	0.00284046
Pid1	0.488229	0.110617	-0.0795	0.0660498
Slit2	0.0709735	0.883653	-0.0795	0.0027283
Npm1	-2.09448	0.00779341	-0.0795	0.00193247
Anxa4	0.0770026	0.538607	-0.079	0.0105711
Mtx1	-0.227436	0.213347	-0.079	0.00380925
Timm13	-0.051877	0.879803	-0.079	0.00191677
Ccm2	-1.00445	0.341995	-0.079	0.0676113
Fam76a	-1.09077	0.508372	-0.079	0.0253737
Gstt2	-0.00957178	0.929342	-0.079	0.0837513
Hexa	-2.39681	0.0455214	-0.079	0.00789055
Bid	-0.0168987	0.922433	-0.079	0.0226764
Fbxo7	-0.112824	0.627737	-0.079	0.0110779
Tuba8	0.673039	0.270935	-0.0785	0.0193974
Itpr2	-0.266325	0.414646	-0.0785	0.0220088
S1pr1	2.81053	0.245523	-0.0785	0.0220088
Arpc3	-0.515798	0.522348	-0.0785	0.0127035
Sf1	-1.37992	0.0176906	-0.0785	0.00507485
Lypla1	0.0648642	0.71323	-0.0785	0.00249856
Sugct	-0.0883561	0.478753	-0.0785	0.177384
Arrb1	-0.747168	0.644529	-0.0785	0.00309323
Akap5	-3.70607	0.349154	-0.078	0.0186091
Atp9b	0.0278392	0.93098	-0.078	0.00970787
Gad1	0.550995	0.856384	-0.078	0.00324279
Lrtm2	-0.530522	0.476174	-0.078	0.0170174
Sin3a	-0.0992856	0.908734	-0.078	0.0132628
Smc1a	-0.354153	0.662844	-0.078	0.00337831
Dcaf8	0.0621361	0.919398	-0.078	0.0124892
Hpcal1	-1.55993	0.699913	-0.078	0.00264718
Mkln1	0.558314	0.161862	-0.078	0.00640513
Tmem87a	0.093342	0.804033	-0.0775	0.00301321
Pde6d	-0.739521	0.0445191	-0.0775	0.00334551
Rbbp4	0.0347792	0.912842	-0.0775	0.0198935
Nrip2	0.423818	0.112096	-0.0775	0.0541824
Lrrc8d	0.0281742	0.890536	-0.0775	0.00778242
Snrnp27	-0.532923	0.176401	-0.077	0.0165911
Tor1a	-0.0604101	0.907651	-0.077	0.0869263
Zdhhc17	0.548414	0.380724	-0.077	0.0498561
Apoa2	-0.219224	0.488397	-0.077	0.0287145
Chpf	-0.600787	0.219365	-0.077	0.00810148
Enpp5	1.04309	0.168576	-0.077	0.119292
Vkorc1l1	0.894907	0.0250667	-0.077	0.00384101
Faxc	0.803779	0.0704292	-0.0765	0.234881
Sdhd	0.642588	0.427446	-0.0765	0.00350601
Ctnna1	-1.36085	0.0736659	-0.0765	0.00350601
Yy1	-0.602982	0.274832	-0.0765	0.00282572
Lmnb1	-0.0881597	0.673004	-0.0765	0.00222565
Sdc2	-0.718602	0.0478521	-0.0765	0.0145804
Tusc3	-0.398417	0.57466	-0.0765	0.0262415
Fntb	-0.249201	0.343734	-0.0765	0.0150284
Arhgef10l	-0.123257	0.872549	-0.0765	0.00726938
Anapc4	-0.213722	0.529964	-0.076	0.0228109
Leo1	-0.256187	0.499337	-0.076	0.00950268
Hnrnpu	0.752396	0.472833	-0.076	0.00491622
Saal1	-0.00845739	0.95302	-0.076	0.125624
Hspb1	-0.88854	0.154019	-0.076	0.0478074
Nfib	-0.149616	0.94189	-0.076	0.200809
Smarca5	0.632164	0.0536787	-0.0755	0.0226518
Entpd2	-0.195834	0.420407	-0.0755	0.0105073
Tinagl1	0.100964	0.594442	-0.075	0.00752917
Ccdc50	0.40195	0.0890539	-0.075	0.0371316
Fbxl17	0.00366381	0.99092	-0.075	0.0274571
Lamp2	-0.166045	0.677501	-0.075	0.0022326
Thoc5	-0.912994	0.330713	-0.075	0.289866
Dnajc19	-0.249596	0.156637	-0.075	0.00823762
Rbm3	-0.568092	0.393519	-0.075	0.0224636
Rlbp1	-0.124519	0.655824	-0.075	0.0332158
Uqcrq	-0.269623	0.631861	-0.075	0.00213772
Unc5a	-0.937725	0.548673	-0.075	0.162526
Zadh2	0.624647	0.153459	-0.0745	0.00295643
Ndufa4	0.827977	0.443103	-0.0745	0.00284816
Nkd1	-0.533467	0.0291713	-0.0745	0.0346764
Spast	-0.15203	0.779415	-0.0745	0.0967196
Tmem35a	4.67606	0.130995	-0.0745	0.0121206
Wasf2	-0.283176	0.474987	-0.0745	0.00304424
Rc3h2	-0.427776	0.393998	-0.0745	0.0177882
Psip1	-1.6367	0.375836	-0.074	0.0103347
Fxyd7	-1.70837	0.53743	-0.074	0.00523562
Uqcrh	-1.87245	0.0455621	-0.074	0.00335468
Cntnap5a	0.471271	0.143579	-0.074	0.00756632
Kcnj3	2.32719	0.245276	-0.074	0.00978876
Fmc1	0.046132	0.840788	-0.074	0.185982
Kcnt1	-0.358915	0.854708	-0.074	0.0305635
Tnfaip8l2	-0.223892	0.448708	-0.074	0.230033
Cog6	-0.422033	0.452067	-0.0735	0.00345568
Marcksl1	-3.20378	0.356774	-0.0735	0.0229859
Smim13	3.85149	0.0186252	-0.0735	0.0514397
Ercc4	-0.130135	0.72244	-0.0735	0.0132637
Ttc39c	-0.113842	0.743212	-0.0735	0.0223033
Mfge8	-1.22043	0.364377	-0.0735	0.00958391
Ryk	-0.343327	0.255905	-0.0735	0.216183
Erlin2	0.494418	0.454912	-0.0735	0.017554
Gstk1	-0.218391	0.464675	-0.0735	0.0353962
Pdgfrb	-0.199587	0.568074	-0.073	0.00509234
Nos1	-3.87488	0.0459023	-0.073	0.00523431
Vasp	-0.202418	0.337494	-0.073	0.00471662
Apoc1	-0.0456269	0.797418	-0.073	0.121187
Itm2b	3.78511	0.320443	-0.073	0.00534896
Efnb1	-0.205624	0.649771	-0.073	0.219112
Gpat4	-0.219266	0.738791	-0.073	0.00455325
Syt9	-0.788184	0.0984008	-0.073	0.0406889
Pxk	-0.241866	0.419136	-0.073	0.044163
Lmcd1	-0.199865	0.455616	-0.073	0.0478847
Ric8a	0.0685212	0.782924	-0.0725	0.0049957
Radil	-0.038617	0.923275	-0.0725	0.013194
Dnajc7	-3.29405	0.0701445	-0.0725	0.00266365
Polr2j	-1.108	0.0542612	-0.0725	0.0683759
Ppp1cc	0.887371	0.30359	-0.0725	0.00253262
Scfd2	-0.0265355	0.875008	-0.0725	0.0268342
Irf2bpl	0.313991	0.663867	-0.072	0.0327626
Nt5dc3	2.048	0.160659	-0.072	0.0142553
Igf2r	-0.31731	0.621895	-0.072	0.00385774
Lgi2	0.950277	0.0274274	-0.072	0.0172804
Ano8	-0.092999	0.889847	-0.072	0.00351281
Hrh1	-0.21536	0.320448	-0.0715	0.00268688
Arc	0.0849385	0.973222	-0.0715	0.0172384
Trim25	-0.14448	0.376464	-0.0715	0.0051883
Lrch1	-0.186694	0.503362	-0.0715	0.140251
Borcs5	0.0878048	0.802005	-0.071	0.0109472
Msrb2	-0.322637	0.281947	-0.071	0.0051603
Tdrkh	-0.204252	0.552377	-0.071	0.00480506
Bcl2l2	-0.00160592	0.996652	-0.071	0.369639
Eif2s3y	0.0609209	0.92852	-0.071	0.0892457
Slc25a44	-0.867019	0.589603	-0.071	0.00639668
Cyp4x1	0.167132	0.573446	-0.071	0.00335869
Cwc27	-0.652086	0.198079	-0.071	0.0455361
Pgm3	-0.228302	0.139451	-0.071	0.00490766
Cox20	-0.10544	0.971094	-0.0705	0.025114
Lcp1	-0.102294	0.408932	-0.0705	0.0112822
Ppib	-0.911437	0.31173	-0.0705	0.00360912
Btbd17	0.0110713	0.963271	-0.0705	0.0201724
Hdgfl3	0.480231	0.272362	-0.0705	0.0108813
Phgdh	-2.59973	0.0743901	-0.07	0.00933555
Cnnm2	-1.07318	0.113957	-0.07	0.0433124
Rras2	0.0249214	0.946646	-0.07	0.177055
Armt1	0.0535742	0.685412	-0.07	0.02998
Sec24a	0.288487	0.469704	-0.07	0.019361
Zan	-0.080568	0.481591	-0.07	0.0148991
Cdk18	-1.01422	0.216333	-0.07	0.0127183
Nup43	0.0880901	0.668535	-0.07	0.0229083
Pex5	-0.0175593	0.979036	-0.07	0.00339001
Sgpl1	0.208985	0.269905	-0.07	0.0053474
Epb41l2	-0.549262	0.113799	-0.07	0.00353501
Lmf1	-0.246777	0.228578	-0.07	0.0780365
Apeh	-0.416972	0.0607262	-0.0695	0.00589911
Cystm1	-0.551783	0.0730998	-0.0695	0.00755846
Elmod2	-0.0112037	0.937425	-0.0695	0.00570261
Clvs1	-0.821437	0.230996	-0.0695	0.00388307
Cnpy3	-1.80603	0.242683	-0.0695	0.0180275
Cox6b1	-3.78529	0.480838	-0.0695	0.00478926
Mocos	-0.0477275	0.76128	-0.0695	0.0034454
Msi2	1.22919	0.270278	-0.0695	0.00466816
Alcam	-3.81859	0.170713	-0.0695	0.00557302
Gnpda1	0.0796777	0.750741	-0.0695	0.00755846
Atp6v1d	5.0687	0.243763	-0.0695	0.0170295
Aqp4	-0.772642	0.516545	-0.069	0.287578
Hcfc1	-2.18659	0.053669	-0.069	0.0052373
Kifap3	0.618949	0.586675	-0.069	0.00386368
Cdk9	-0.267617	0.292361	-0.069	0.0898391
Panx2	-0.132864	0.866057	-0.069	0.00787048
Rsrc2	0.179017	0.240139	-0.069	0.00531743
Gjc3	-0.638778	0.230505	-0.069	0.0628477
Impdh1	-0.700727	0.369491	-0.069	0.110905
Miga2	-0.573429	0.31583	-0.069	0.0316529
Jakmip1	-2.03733	0.251383	-0.069	0.0178081
Rcn1	-2.47897	0.144535	-0.0685	0.0119023
Rrp1	-3.41168	0.632926	-0.0685	0.199966
Gabarapl1	15.1221	0.102965	-0.0685	0.00308661
Stx6	-0.426335	0.394669	-0.0685	0.0132291
Puf60	-1.07278	0.682153	-0.0685	0.0212258
Stard3nl	0.123981	0.627526	-0.0685	0.00603521
Pcid2	0.49572	0.348389	-0.068	0.015158
Tada1	-0.16619	0.566725	-0.068	0.0762029
Dnal1	0.358376	0.632876	-0.068	0.00510133
Prdx6	0.264602	0.880816	-0.068	0.00298981
Zfyve21	-0.189113	0.478298	-0.068	0.19155
Atrnl1	0.778025	0.304355	-0.068	0.0277627
Bcat1	0.867403	0.00762751	-0.0675	0.00995891
Map3k10	-1.38672	0.285289	-0.0675	0.0040361
Nop58	0.342075	0.349965	-0.0675	0.00317282
Paf1	-0.808944	0.190776	-0.0675	0.00582444
Dtd2	-0.0681855	0.699202	-0.0675	0.0271402
Man1b1	-1.24616	0.233914	-0.0675	0.00987465
Mettl26	-1.25366	0.18787	-0.0675	0.0141273
Set	0.271684	0.820125	-0.0675	0.00320023
Phka1	-0.199085	0.489305	-0.0675	0.0543367
Sympk	-0.32691	0.691433	-0.067	0.00507128
Acyp2	0.0375675	0.950239	-0.067	0.000965228
Bad	-0.506396	0.32825	-0.067	0.104786
Diablo	-0.0585883	0.785688	-0.067	0.0357817
Aarsd1	-0.0235489	0.84487	-0.067	0.00722619
Ubxn8	-0.310569	0.0826063	-0.067	0.175988
Lama5	0.11401	0.482195	-0.067	0.0108136
Rexo2	0.953774	0.200561	-0.067	0.00589879
G6pdx	-0.943393	0.141391	-0.067	0.0345773
Rbm7	-0.149857	0.558807	-0.0665	0.0444141
Lemd3	0.0442298	0.865677	-0.0665	0.0488739
Ndufs6	0.320947	0.776445	-0.0665	0.00688511
Psmg1	0.798265	0.0603055	-0.0665	0.0792306
Cfl2	0.858416	0.332767	-0.0665	0.0176323
Dzip3	-0.424542	0.471209	-0.0665	0.0440975
Gbp4	-0.0224107	0.858943	-0.0665	0.0255193
Arpp21	0.434973	0.909095	-0.0665	0.00334872
Col18a1	-0.133137	0.32586	-0.0665	0.0305426
Mcee	-0.676918	0.0520738	-0.0665	0.00746578
Slc15a2	-0.136214	0.813621	-0.0665	0.25252
Adsl	-0.142116	0.553266	-0.066	0.00483058
Phf6	-0.19591	0.340996	-0.066	0.134338
Tmem119	-0.446309	0.0317894	-0.066	0.0911604
Plrg1	-1.09953	0.133172	-0.066	0.0272251
Itgb1	-0.241293	0.450885	-0.0655	0.00564861
Atp1b3	0.573043	0.509181	-0.0655	0.00377867
Cyb5a	0.282405	0.684401	-0.0655	0.128287
Akap9	-3.30302	0.0906108	-0.0655	0.00400413
Hmgb3	0.316266	0.6619	-0.0655	0.0165388
Mbd3	-2.45971	0.189165	-0.0655	0.0915197
Yars2	-0.225366	0.3246	-0.0655	0.00535948
Abhd10	-0.166463	0.632326	-0.065	0.00427241
Msto1	-0.116041	0.584524	-0.065	0.0126108
Nup35	-0.0299102	0.865509	-0.065	0.01442
Ston2	-0.173985	0.328173	-0.065	0.00533325
Cacnb2	-1.4723	0.24813	-0.065	0.0336262
Ckb	-8.20221	0.487885	-0.065	0.0112108
Iyd	-0.0449087	0.858747	-0.065	0.0636964
Slc4a7	0.242671	0.496869	-0.065	0.065096
Smad4	-1.16917	0.0302026	-0.065	0.0364069
Tmed4	-1.68925	0.0755266	-0.065	0.0351555
Slirp	-0.270393	0.376165	-0.065	0.0112108
Gmfb	1.38959	0.322917	-0.0645	0.0159203
Scg2	-8.62129	0.479329	-0.0645	0.0235374
Acaa2	-1.02616	0.104942	-0.0645	0.0238361
Magohb	0.213089	0.171745	-0.0645	0.0296094
Ccar2	-2.68745	0.350367	-0.0645	0.00954251
Enpp1	-0.060345	0.618305	-0.0645	0.0785624
Ptgfrn	0.267495	0.288129	-0.064	0.038513
Arih1	0.486693	0.531631	-0.064	0.00439347
Cdkn1b	2.67177	0.207506	-0.064	0.0142712
Chordc1	-0.288637	0.701219	-0.064	0.00488956
Fbxo42	-0.511726	0.303511	-0.064	0.0104958
Igfbp2	-1.51366	0.0805014	-0.064	0.139252
Jup	-0.185535	0.636063	-0.064	0.0090737
Ly6h	0.773608	0.470844	-0.064	0.00649707
Smpd2	0.0185634	0.926805	-0.064	0.201093
Stk24	4.6014	0.0946294	-0.064	0.00943983
Nipsnap2	-0.758679	0.46822	-0.064	0.0132544
Cyc1	-0.381121	0.644359	-0.064	0.00372165
Ears2	-0.27103	0.185209	-0.064	0.0172023
Lrrc1	-0.0193071	0.903653	-0.064	0.479923
Nap1l1	2.69752	0.13179	-0.064	0.00862319
Daglb	-0.0519518	0.771895	-0.064	0.0162622
Hnrnpf	-0.115588	0.618052	-0.0635	0.00483406
Chchd4	-0.145668	0.598041	-0.0635	0.00658489
Mta3	-0.717208	0.246104	-0.0635	0.00405587
Kctd21	-0.0953396	0.776982	-0.0635	0.0254056
Rbak	-0.153108	0.666594	-0.0635	0.451864
Rsbn1	-0.357994	0.550767	-0.0635	0.0116339
Snrpd1	-1.90669	0.360629	-0.0635	0.0400409
Kpna4	-0.00499815	0.991922	-0.0635	0.0416893
Ssr3	3.16546	0.338725	-0.0635	0.0352273
Ubfd1	-0.0263306	0.894887	-0.0635	0.00721259
Clmn	1.43162	0.348039	-0.0635	0.0275573
Ptpra	-4.17004	0.217403	-0.0635	0.0111849
Cxxc1	-1.62857	0.27854	-0.063	0.137566
Fam189a1	-0.96053	0.396952	-0.063	0.0670384
Iffo2	0.205402	0.153817	-0.063	0.029234
Dffa	-0.506299	0.562674	-0.063	0.00501874
Fubp1	1.12144	0.0791591	-0.063	0.00603534
Slc25a5	0.223265	0.859297	-0.063	0.00917267
Ttc26	-0.218844	0.468244	-0.063	0.0365268
Abhd17c	0.100859	0.77738	-0.063	0.0455618
Cckbr	1.1443	0.367623	-0.063	0.224474
Med6	0.278325	0.291848	-0.063	0.00611646
Gdpgp1	0.104453	0.656165	-0.063	0.0376264
Arl8b	2.94857	0.225744	-0.0625	0.00762124
Trmt112	-0.832408	0.125209	-0.0625	0.176091
Abhd4	-0.593655	0.100679	-0.0625	0.00440156
Chn1	4.70502	0.407656	-0.0625	0.00853593
Mcam	-0.546846	0.263583	-0.0625	0.00496072
Mtx2	-0.0775594	0.803605	-0.0625	0.0083038
Pdzd8	-1.34868	0.0466484	-0.0625	0.00429289
Pbx3	-0.574354	0.375845	-0.0625	0.079076
Glce	-0.0292421	0.949091	-0.0625	0.0178773
Slc25a3	-1.79318	0.338513	-0.062	0.00484221
Jph4	-2.43386	0.350615	-0.062	0.0613215
Galk1	-0.0114669	0.971692	-0.062	0.00537123
S100a13	-0.255151	0.769224	-0.062	0.0222463
Tspyl4	2.01443	0.451387	-0.062	0.0214541
Wdr82	-0.367493	0.355706	-0.062	0.00571501
Gosr1	-0.775711	0.0671553	-0.062	0.0167795
Capn2	-0.565125	0.338138	-0.062	0.0159017
Mob1b	0.0513478	0.838874	-0.0615	0.00976934
Atp6v1g2	-2.64508	0.825563	-0.0615	0.043927
Smug1	-0.00673224	0.98139	-0.0615	0.016284
Ap4e1	0.187569	0.195166	-0.0615	0.0126746
Gcc1	-0.622691	0.169638	-0.0615	0.016106
Ptprf	-1.80841	0.143056	-0.0615	0.010125
Cspg5	-0.901985	0.342466	-0.0615	0.00921938
Pls1	-0.343578	0.0573685	-0.0615	0.0463015
Ppcs	-0.024345	0.92004	-0.0615	0.00749937
Slc39a7	0.0873166	0.527019	-0.0615	0.12697
Vwa5b2	-0.047744	0.901562	-0.0615	0.00574427
Mib2	-0.652111	0.557485	-0.0615	0.0939185
Ube2b	-0.457393	0.585879	-0.0615	0.0636793
Celf4	-4.3978	0.273697	-0.061	0.00742142
Gng7	-11.6155	0.256486	-0.061	0.0248258
Ttc38	-0.189544	0.281826	-0.061	0.0300065
Casp1	0.16447	0.322496	-0.061	0.0053136
Lima1	-0.257539	0.247046	-0.061	0.00876617
Ubac2	0.251992	0.470103	-0.061	0.0048291
Kat7	0.51366	0.475229	-0.061	0.207701
Pcna	0.0684274	0.879253	-0.0605	0.0151566
Rida	-0.0626926	0.841215	-0.0605	0.0099598
Amigo1	0.568091	0.485071	-0.0605	0.0222238
Bcar1	-0.302122	0.742336	-0.0605	0.00975047
Iscu	-1.7761	0.370835	-0.0605	0.00446353
Poldip2	-0.185681	0.809903	-0.0605	0.0200465
Sh2d3c	0.161934	0.646847	-0.0605	0.0181203
Rab28	0.260028	0.415411	-0.0605	0.414091
Sdhaf4	0.165349	0.429755	-0.06	0.106597
Scaf4	0.2099	0.809455	-0.06	0.0949942
Timm8b	-2.61999	0.252226	-0.06	0.024453
Cdip1	-0.324693	0.370417	-0.06	0.0121173
Khdrbs1	2.10641	0.0135726	-0.06	0.00499575
Naa35	0.157269	0.636815	-0.06	0.0116079
Scd2	5.29986	0.422767	-0.06	0.423661
Slc3a2	-0.0118669	0.991255	-0.06	0.00922521
Cisd1	-1.11699	0.167276	-0.06	0.00541736
Ddx50	0.191586	0.70024	-0.06	0.00641271
Nrf1	-0.194634	0.307901	-0.0595	0.0467481
Adam10	0.367289	0.525916	-0.0595	0.0244085
Ccdc90b	-0.86932	0.297988	-0.0595	0.270798
Fabp7	-1.15908	0.302882	-0.0595	0.0717779
Fam98b	-0.158359	0.732981	-0.0595	0.00550296
Epha6	-0.57735	0.720785	-0.0595	0.0270577
Gfm1	-0.113144	0.709189	-0.0595	0.0300624
Ubash3b	0.31649	0.435376	-0.0595	0.00537217
Tra2a	0.242245	0.930212	-0.059	0.00791708
Aamdc	-0.488603	0.0186514	-0.059	0.00791708
Emd	0.209085	0.726963	-0.059	0.0672058
Spcs3	0.734639	0.319107	-0.059	0.0451486
Cyhr1	-0.806353	0.233275	-0.059	0.0114912
Mrpl47	-0.172315	0.452926	-0.059	0.125098
Bdp1	-0.466444	0.170991	-0.059	0.0256592
Etfa	-0.00110886	0.997269	-0.059	0.0102684
Pi4kb	-1.74471	0.0773013	-0.059	0.0461174
Psmb10	-0.0792297	0.781483	-0.0585	0.0214543
Rp2	-0.0338521	0.889961	-0.0585	0.00780242
Sumf2	-0.414536	0.0528509	-0.0585	0.184724
Trappc6b	-1.04125	0.30797	-0.0585	0.01998
Wdr24	-0.413862	0.392732	-0.0585	0.0302612
Hsp90aa1	-4.95928	0.285986	-0.058	0.00709097
Mib1	1.37945	0.322993	-0.058	0.0345405
Gpr89	-0.287471	0.330139	-0.058	0.012293
Gmppb	0.107163	0.573648	-0.058	0.0283964
Map3k13	-0.339583	0.145098	-0.058	0.00839821
Cdc27	0.437031	0.324235	-0.058	0.252319
Mkrn1	-0.841854	0.174692	-0.058	0.067456
Nlrc3	-0.034153	0.762845	-0.058	0.0111173
Crip2	-1.40171	0.62101	-0.058	0.00563226
Dhrs1	-0.861419	0.174531	-0.058	0.00732035
Sowahc	-0.264178	0.428844	-0.058	0.232945
Ppp1r3f	0.0199176	0.89993	-0.058	0.0130665
Tmem222	-0.182496	0.743347	-0.058	0.0168054
Matn4	-0.0921475	0.470703	-0.0575	0.0375103
Fkbp2	-3.79136	0.166057	-0.0575	0.0159707
Gng5	-0.0190476	0.881885	-0.0575	0.0392526
Nt5c	-0.410643	0.718937	-0.0575	0.00610879
Tpp1	-0.992233	0.224918	-0.0575	0.173326
Nhsl2	-0.629205	0.207019	-0.0575	0.0665853
Srsf10	0.135436	0.897189	-0.0575	0.0412585
Cul4b	-1.02693	0.406602	-0.0575	0.0158343
Sec62	0.799732	0.156348	-0.0575	0.0099145
Slc4a4	-1.23698	0.570908	-0.0575	0.00779571
Vim	-0.2711	0.593258	-0.0575	0.148428
Srxn1	1.34008	0.506827	-0.0575	0.00817245
Cutc	-0.497135	0.0370336	-0.057	0.00937529
Rab6b	8.95391	0.347578	-0.057	0.0176053
Ndufb2	-0.00157118	0.994596	-0.057	0.0254276
Sec23b	0.226326	0.190055	-0.057	0.0400753
Rbm12	0.145472	0.369147	-0.057	0.00661565
Aspscr1	-0.157549	0.548491	-0.0565	0.00728876
Dgkd	-0.421386	0.630476	-0.0565	0.0126112
Slc44a2	0.0824485	0.676506	-0.0565	0.020733
Stag2	-0.359194	0.406896	-0.0565	0.0919578
Canx	-1.11448	0.700546	-0.0565	0.0148157
Tmed10	0.309477	0.511683	-0.0565	0.00967661
Ulk3	-0.049868	0.885053	-0.0565	0.0473633
Cad	-0.330382	0.109342	-0.0565	0.0400978
Apoo	0.253063	0.784255	-0.056	0.00858393
Nudt15	-0.0389064	0.746103	-0.056	0.0880335
Tars2	-0.211391	0.440619	-0.056	0.0229335
Pccb	0.454813	0.419857	-0.056	0.00590784
Wipf3	2.43183	0.53579	-0.056	0.0100203
Cpsf4	0.368967	0.439976	-0.056	0.359597
Myh14	-0.681411	0.336763	-0.056	0.0116593
Osbpl8	-2.61483	0.132469	-0.056	0.0203383
Pgrmc1	-1.95359	0.336036	-0.056	0.0081512
Stt3a	0.951858	0.237691	-0.056	0.0107979
Dgkb	-4.47092	0.0762679	-0.056	0.0136484
Cltb	-0.726697	0.624479	-0.056	0.0220726
Ndufb5	0.136605	0.440103	-0.056	0.0232486
Stmn1	4.79177	0.515927	-0.056	0.0221895
Rbm8a	0.134326	0.643208	-0.0555	0.026472
Rab13	-0.300783	0.244193	-0.0555	0.527059
Snrpb	-0.338089	0.450087	-0.0555	0.00642736
Pcif1	-0.311839	0.485969	-0.0555	0.00691434
Cpne5	-1.10701	0.425791	-0.0555	0.0223286
Slc7a3	0.265566	0.231112	-0.0555	0.0245826
Cacng2	-0.536594	0.392387	-0.0555	0.058717
Psma7	-1.02464	0.212304	-0.055	0.00695306
Spire1	-0.147238	0.929358	-0.055	0.306055
Cnot10	-0.918384	0.0470864	-0.055	0.194449
Cyb5r4	-0.194302	0.475768	-0.0545	0.0518292
Hdhd2	-0.67895	0.168511	-0.0545	0.00899622
Hspa5	-6.96314	0.00557605	-0.0545	0.00862401
Bbs2	0.740188	0.643396	-0.0545	0.023729
Per1	-0.273794	0.676673	-0.0545	0.049819
Lsm8	0.22763	0.429953	-0.0545	0.396435
Tmem165	0.296439	0.458604	-0.0545	0.0360401
Ufm1	0.537878	0.069543	-0.0545	0.409059
Farp2	-0.253512	0.212196	-0.0545	0.0255027
Thnsl1	-0.0946967	0.65815	-0.0545	0.0153939
Tmem201	-0.0652914	0.891637	-0.054	0.083165
Limch1	-0.9376	0.194114	-0.054	0.0307556
Anxa3	0.0241128	0.919702	-0.054	0.0131689
Nudcd2	0.146739	0.485634	-0.054	0.171645
Arpin	0.172584	0.778013	-0.054	0.0223215
Lama2	-0.134533	0.358623	-0.054	0.00813656
Ufc1	-0.410271	0.647645	-0.054	0.0106525
Itih3	-0.722737	0.698052	-0.054	0.158393
Ostc	-0.111491	0.742491	-0.054	0.0126305
Rad21	0.0567543	0.943087	-0.054	0.0272741
Rpe	-0.390953	0.541935	-0.054	0.24373
Asl	-0.351524	0.089824	-0.0535	0.0483405
Coq9	0.321935	0.586442	-0.0535	0.0201665
Aldh3a2	-0.0678924	0.870916	-0.0535	0.0294513
Rwdd1	-0.586703	0.273359	-0.0535	0.0155761
Ano10	-0.16351	0.236485	-0.0535	0.0071254
Cotl1	-0.368615	0.74127	-0.0535	0.0173079
Fars2	-0.178665	0.555198	-0.0535	0.00860843
Maob	0.0641277	0.873875	-0.0535	0.0192552
Pir	-0.0519829	0.698694	-0.0535	0.027999
Ppm1g	-0.292268	0.698683	-0.0535	0.0242668
Ppm1k	1.67402	0.170855	-0.0535	0.0207522
Rbm12b2	-0.288005	0.526893	-0.0535	0.209169
Rundc1	-1.18197	0.372839	-0.0535	0.0126456
Zwint	3.05316	0.812227	-0.0535	0.0536603
Mrps23	0.484788	0.586484	-0.0535	0.0294513
Nop10	-0.440094	0.132873	-0.0535	0.0108028
Pgam2	0.191505	0.836334	-0.0535	0.122067
Ptgds	-20.8637	0.40744	-0.0535	0.0105278
Bag1	-1.06755	0.562139	-0.0535	0.00880074
Timm44	-0.828312	0.457158	-0.0535	0.00880074
Pcyt1a	-0.103089	0.676229	-0.0535	0.0337076
Cyb5b	2.21144	0.252292	-0.053	0.0190242
Ankrd40	0.307349	0.837537	-0.053	0.0205878
Asphd2	-0.892654	0.3195	-0.053	0.0359433
Eef1g	-4.6749	0.0355045	-0.053	0.0260027
Tia1	0.294491	0.5123	-0.053	0.0948306
Golga7	1.28533	0.22539	-0.053	0.0159633
Stx12	0.832994	0.64758	-0.053	0.0266832
Cycs	-0.256315	0.568827	-0.0525	0.0101506
Eps15	0.807634	0.715923	-0.0525	0.029191
Adhfe1	-0.358713	0.284148	-0.0525	0.0430492
Bpnt1	-0.00764803	0.992867	-0.0525	0.0223004
Cd200	-0.560709	0.560171	-0.0525	0.0331202
Nop56	-1.07793	0.349357	-0.0525	0.0280607
Syne2	-0.25804	0.165344	-0.0525	0.0764969
Usp46	1.38938	0.0979064	-0.0525	0.19857
Gorab	-0.20214	0.367752	-0.0525	0.0283424
Etf1	0.13099	0.868868	-0.0525	0.0382311
Fcho1	-1.36004	0.371726	-0.052	0.0386326
Hapln4	0.166663	0.864204	-0.052	0.0708378
Ptp4a1	-0.0625574	0.800497	-0.052	0.00878251
Rundc3b	0.0805586	0.871603	-0.052	0.0293544
Sub1	1.12773	0.637545	-0.052	0.0218733
Mb21d2	-0.536347	0.251253	-0.052	0.0443794
Mrps10	-0.0149573	0.926159	-0.052	0.0458845
Nlrx1	-0.0315583	0.847456	-0.052	0.0431387
Ankrd17	-0.850449	0.00191734	-0.0515	0.0463386
Lyn	0.0112606	0.953551	-0.0515	0.0635777
Rars2	0.912682	0.0834188	-0.0515	0.0595598
Api5	-0.18181	0.648126	-0.0515	0.0177243
Cpped1	-0.00688231	0.981376	-0.0515	0.00826682
Ddx39b	-1.76642	0.119685	-0.0515	0.0252998
Luzp1	-0.500889	0.419698	-0.0515	0.0122816
Top2b	0.452289	0.421098	-0.0515	0.00895592
Agpat4	-1.17483	0.170512	-0.0515	0.017378
Ak2	-0.400293	0.314737	-0.0515	0.010464
Mpc2	0.049299	0.75163	-0.0515	0.00909605
Nip7	0.178261	0.486552	-0.0515	0.015509
Txlna	-0.671704	0.310862	-0.0515	0.0181599
Cfdp1	-1.63304	0.214034	-0.0515	0.00930766
Etfdh	-0.349128	0.0605257	-0.0515	0.017378
Vdac3	0.128816	0.618319	-0.051	0.0111142
Mrpl39	0.309126	0.441169	-0.051	0.00997226
Pla2g6	-0.320954	0.121132	-0.051	0.0169888
Dapk3	-0.288918	0.71255	-0.051	0.0294243
Gsn	-1.0807	0.0720049	-0.051	0.0136406
Mtmr7	-0.1628	0.733348	-0.051	0.017164
Trim33	-0.0768974	0.865924	-0.051	0.0120342
Dhx9	-0.829274	0.284202	-0.051	0.0200342
Shroom2	-0.707078	0.28036	-0.051	0.0100093
Tk2	-0.193448	0.753662	-0.051	0.039347
Vps33b	-0.0930587	0.74933	-0.051	0.0912635
Cd34	0.207369	0.286691	-0.051	0.0341133
Dag1	-1.42342	0.00120977	-0.051	0.0449604
Cfap20	-0.109797	0.85414	-0.051	0.0149702
Gss	-0.0658181	0.644696	-0.051	0.0224985
Nup54	-0.0380739	0.917852	-0.051	0.0132331
Zc3h15	-1.62033	0.0923405	-0.051	0.0168141
Slc30a9	0.213	0.595881	-0.0505	0.0111036
Arl6ip5	-1.39438	0.396254	-0.0505	0.01716
Chrm2	0.344412	0.443006	-0.0505	0.236147
Dtymk	0.119155	0.647203	-0.0505	0.014795
Ppp2r5e	-0.308161	0.667031	-0.0505	0.00891623
Ptpa	-0.591296	0.636174	-0.0505	0.0111819
Slitrk4	0.145624	0.70136	-0.0505	0.0121351
Hdgfl2	-0.162766	0.88064	-0.0505	0.00987657
Pdxdc1	-0.731095	0.358334	-0.0505	0.0843772
Tex264	-0.614261	0.351777	-0.0505	0.440026
Cers1	-0.209397	0.600844	-0.0505	0.084827
Pcbd2	0.180629	0.789184	-0.0505	0.0116553
Nup88	0.105928	0.7954	-0.0505	0.0206512
Samd12	-1.56315	0.492209	-0.0505	0.0999932
Sec61b	-0.0454678	0.859593	-0.0505	0.0274908
Ubxn7	0.435489	0.53274	-0.0505	0.114404
Map2k2	-0.58048	0.242688	-0.05	0.0124841
Tpm4	-1.24558	0.0194025	-0.05	0.0119902
Hdac11	-3.18205	0.371238	-0.05	0.0102361
Ints9	-0.340633	0.0241931	-0.05	0.308477
Unc119b	0.030858	0.887958	-0.05	0.0580018
Anxa5	-1.4913	0.0459446	-0.05	0.0145651
Gtf2h2	-0.253464	0.504246	-0.05	0.0135333
Ints4	-0.533715	0.0569142	-0.05	0.0771495
Mea1	-0.943794	0.642267	-0.05	0.0118677
Rrp12	-0.779029	0.43446	-0.05	0.0952373
Rtf1	0.756611	0.156554	-0.05	0.0349394
Tpx2	-0.0421516	0.774546	-0.05	0.108102
Usp12	0.0228461	0.966747	-0.05	0.0212917
Zranb2	0.962608	0.138301	-0.05	0.0229041
Haus2	0.423397	0.0171557	-0.05	0.0166506
Kctd3	-0.219339	0.75918	-0.05	0.124589
Ppp1r11	-1.62149	0.0113787	-0.05	0.0246456
Eif3e	2.26701	0.0791253	-0.05	0.0138747
Cox6c	-4.89963	0.00925366	-0.0495	0.019457
Asns	1.49376	0.145603	-0.0495	0.0114638
Pnoc	-0.0385912	0.826108	-0.0495	0.326027
Dhcr7	-0.250955	0.31517	-0.0495	0.0596361
Pgd	-0.308323	0.139038	-0.0495	0.0230082
Nat8l	2.0645	0.0753113	-0.0495	0.0210162
Poldip3	-1.11524	0.231546	-0.0495	0.0751767
Sra1	-0.211529	0.678188	-0.0495	0.0374163
Yipf3	-0.940328	0.0559213	-0.0495	0.019457
Irs2	-0.913845	0.226891	-0.0495	0.1298
Chmp4b	-1.39413	0.69879	-0.0495	0.00985905
Chgb	3.00649	0.799884	-0.049	0.305583
Hapln1	0.0530959	0.917619	-0.049	0.0600989
Gamt	-0.696047	0.0639861	-0.049	0.0197784
Ndufs7	-1.91473	0.0395985	-0.049	0.00962603
Prpf6	-1.48543	0.510936	-0.049	0.0819806
Serinc3	3.01287	0.282156	-0.049	0.0123533
Stmn3	0.26535	0.986489	-0.049	0.0195317
Atxn10	3.22189	0.162288	-0.049	0.0109615
Gsk3b	1.64937	0.541436	-0.049	0.0386937
Rab8a	-0.332185	0.578776	-0.049	0.0826986
Sik3	-0.946152	0.46063	-0.049	0.0518323
Dbt	-0.729998	0.0557125	-0.049	0.00970528
Bysl	0.0237565	0.929788	-0.0485	0.0534821
Acp2	0.0376864	0.913554	-0.0485	0.0153659
Arf2	-0.0405318	0.939567	-0.0485	0.16609
Dgki	-1.33311	0.66986	-0.0485	0.0122774
Dmwd	-0.776936	0.70306	-0.0485	0.0637393
Gtf2f1	-3.51545	0.105779	-0.0485	0.0665604
Pdia3	-6.01908	0.0106764	-0.0485	0.018653
Unc13a	-0.287752	0.902164	-0.0485	0.0181583
Calr	-18.0259	0.0509359	-0.0485	0.0158376
Cbx5	2.73422	0.233051	-0.0485	0.0437405
Mrps7	-1.65003	0.0780506	-0.0485	0.0472038
Naa25	-0.557211	0.247456	-0.0485	0.0146201
Ddt	0.0986477	0.762465	-0.048	0.010326
Dpp6	-1.79014	0.176792	-0.048	0.0115747
Hadh	-0.274238	0.142982	-0.048	0.0135095
Rell2	-1.34077	0.467037	-0.048	0.0622356
Supv3l1	0.218243	0.563433	-0.048	0.0748866
Ttc9c	0.0111953	0.986757	-0.048	0.065302
Zc3hc1	-0.0441485	0.860828	-0.048	0.231724
Arpc2	3.63537	0.2351	-0.048	0.0337471
Gba2	-0.795278	0.520079	-0.048	0.0101575
Sema4b	-0.0322994	0.929077	-0.0475	0.0180715
Katnal2	-0.160004	0.635364	-0.0475	0.0105469
Marcks	2.33705	0.406886	-0.0475	0.119875
Peg10	-0.559394	0.453147	-0.0475	0.134596
Tmem135	0.442315	0.146053	-0.0475	0.386902
Gria1	-6.35575	0.514379	-0.0475	0.0178666
Entpd1	-0.453324	0.131255	-0.0475	0.0150701
Snap23	-0.0026591	0.995262	-0.0475	0.0137263
Snca	-0.310568	0.91423	-0.0475	0.104585
Rnf185	-1.17994	0.112101	-0.047	0.239381
Hnrnpd	6.39555	0.0610139	-0.047	0.0179892
Abcc5	-0.27709	0.369708	-0.047	0.533662
Mrpl1	0.0437642	0.853552	-0.047	0.0141918
Nudt11	0.112927	0.703343	-0.047	0.0401487
Cdkal1	-0.118954	0.395525	-0.047	0.185677
C1qb	-1.93292	0.329234	-0.047	0.152991
Mnat1	-0.0381896	0.829952	-0.047	0.0617172
Nipal3	-1.17398	0.165777	-0.047	0.152078
Ecsit	-1.29991	0.0437046	-0.0465	0.0346744
Itm2c	-10.4829	0.290771	-0.0465	0.0918529
Cspg4	-0.280172	0.275541	-0.0465	0.030972
Gpatch8	-0.876624	0.107518	-0.0465	0.407729
Slc41a3	-0.0220842	0.860328	-0.0465	0.0698851
Atf2	0.419469	0.401578	-0.0465	0.0298775
Arhgdia	-2.77876	0.534889	-0.0465	0.0453883
Ranbp1	-2.55884	0.159209	-0.0465	0.0461685
Ppp2r5c	-0.296985	0.674803	-0.0465	0.089964
Prpf19	-0.0162103	0.986687	-0.0465	0.0287912
Pelp1	-0.333523	0.280809	-0.0465	0.0417702
Slc32a1	-0.25277	0.941828	-0.046	0.149805
Ddi2	1.39335	0.0354145	-0.046	0.040045
Elob	-6.82137	0.00125327	-0.046	0.0284349
Kcnj6	1.51695	0.277296	-0.046	0.0994959
Nelfe	-0.756825	0.301455	-0.046	0.0293737
Twf1	0.459823	0.599926	-0.046	0.0204036
Cdh5	-0.0934973	0.690875	-0.046	0.118835
Mctp1	1.16753	0.403581	-0.046	0.0137484
Gba	-0.253992	0.575408	-0.046	0.019728
Mrpl24	-0.485554	0.317065	-0.046	0.0786617
Mrpl55	-0.68575	0.188375	-0.046	0.387852
Psmg3	-0.121646	0.374973	-0.046	0.363815
Unc5c	-0.171541	0.737774	-0.046	0.0123099
Acss1	-0.179779	0.473	-0.0455	0.0122924
Aup1	-0.539153	0.139745	-0.0455	0.060563
Ppie	-0.75701	0.0249621	-0.0455	0.0636247
Ptprn	-7.92409	0.27267	-0.0455	0.0125922
Map4	0.377546	0.781584	-0.0455	0.106666
Syt11	4.91428	0.0575016	-0.0455	0.0446054
Dym	-1.44437	0.150321	-0.0455	0.029119
Mertk	0.768084	0.350723	-0.0455	0.0506067
Tbc1d23	-0.0802029	0.721123	-0.0455	0.0140213
Cdkn2aip	-0.0783147	0.774316	-0.0455	0.0379101
Cstf3	0.121502	0.642514	-0.0455	0.0296234
Hspe1	0.33581	0.502989	-0.0455	0.0537729
Nr3c1	-0.244802	0.681007	-0.0455	0.0167961
Washc4	0.0188942	0.973582	-0.0455	0.0235824
Itpr3	-0.197717	0.14766	-0.0455	0.0551543
Fam98a	0.0375612	0.957767	-0.0455	0.0451473
Med23	-0.571762	0.104084	-0.045	0.438135
Dnajc8	2.32274	0.0644606	-0.045	0.114921
Hap1	-14.1933	0.218628	-0.045	0.105412
Sec11c	-0.355652	0.252052	-0.045	0.0806583
Chchd5	-0.186964	0.652137	-0.045	0.0143559
Cmpk2	-0.205223	0.458257	-0.045	0.0209239
Gnl3	-0.0614695	0.914909	-0.045	0.0192761
Selenbp1	-0.00964329	0.953958	-0.045	0.0455148
Stip1	-14.293	0.0364581	-0.045	0.0195677
Tbc1d25	0.103946	0.66721	-0.045	0.129163
Ap5m1	-0.114485	0.807668	-0.045	0.29672
Ndufaf4	0.310574	0.627115	-0.045	0.0132996
Tcea1	0.259099	0.544865	-0.045	0.0253764
Ewsr1	-1.96021	0.0289312	-0.045	0.0435086
Synj2bp	0.533796	0.589634	-0.045	0.0818652
Nr2f1	-0.153987	0.810751	-0.0445	0.318844
Rab3d	0.0408899	0.894139	-0.0445	0.0211602
Scrn2	-0.142367	0.295525	-0.0445	0.170138
Atp1a2	-7.26588	0.228757	-0.0445	0.0488049
Ccdc97	-0.190011	0.668716	-0.0445	0.0330361
Extl2	-0.264038	0.835999	-0.0445	0.0235103
Scamp1	-0.142688	0.923644	-0.0445	0.0171245
Sh3kbp1	0.0461327	0.87677	-0.0445	0.0194704
Slmap	-1.1931	0.56847	-0.0445	0.0500936
Sorcs2	-1.78953	0.135487	-0.0445	0.0734652
Vtn	-2.02742	0.114026	-0.0445	0.050524
Drap1	-4.66495	0.348178	-0.0445	0.0367156
Mat2a	-0.393062	0.796064	-0.0445	0.0158715
Ruvbl1	-0.623483	0.488382	-0.0445	0.016324
Samm50	-2.248	0.211068	-0.0445	0.0141005
C2cd2	-0.126195	0.54191	-0.0445	0.0670503
Lims2	-0.251984	0.34132	-0.0445	0.0991717
Grin1	-0.335057	0.942641	-0.044	0.0326182
Actn2	-3.5845	0.283969	-0.044	0.0424186
Kirrel3	-0.858168	0.442256	-0.044	0.0848078
Neto2	-0.680233	0.551963	-0.044	0.033862
Ppp1r8	1.2115	0.350851	-0.044	0.0667983
Rab26	-0.354316	0.764089	-0.044	0.0440768
Sorbs3	-0.133757	0.800754	-0.044	0.0514439
Col1a1	-0.306878	0.0566135	-0.044	0.69729
Kcnc1	0.725705	0.253648	-0.044	0.0221537
Lonp1	-1.90906	0.233325	-0.044	0.0195437
Numbl	-0.277489	0.561439	-0.044	0.0314518
Rcan1	-1.51406	0.0663674	-0.044	0.0716451
Rufy3	-0.188075	0.84595	-0.044	0.0292797
Unc80	-4.06978	0.300227	-0.044	0.0170837
Cd44	0.054066	0.802441	-0.044	0.0335848
Cpne2	-1.00127	0.483163	-0.044	0.0409124
Rps7	-3.79032	0.414246	-0.044	0.0399127
Vdac1	-3.61668	0.596941	-0.044	0.0163817
Snrpd3	1.73858	0.0230711	-0.0435	0.0252433
Mrpl42	-0.338858	0.461078	-0.0435	0.363775
Phb2	-0.316097	0.613439	-0.0435	0.0190512
Dhodh	0.0685171	0.688967	-0.0435	0.0252433
Lpcat4	-1.27054	0.504731	-0.0435	0.0392546
Mfn1	0.206912	0.756419	-0.0435	0.0803073
Prkab2	1.51223	0.293906	-0.0435	0.0760449
Adh5	-0.267791	0.2724	-0.0435	0.0190512
Ptp4a2	5.13718	0.113535	-0.0435	0.021963
Actr3	0.907671	0.0640154	-0.0435	0.0208106
Blvra	0.0839433	0.602961	-0.043	0.014567
Copa	-0.782964	0.352215	-0.043	0.0194835
Sirt5	-0.0711385	0.526674	-0.043	0.0189105
Anxa7	-0.181171	0.821029	-0.043	0.0184051
Elavl3	-1.81005	0.0879235	-0.043	0.0580081
Impa1	-0.138926	0.686033	-0.043	0.0149802
Prpf38b	0.60837	0.390788	-0.043	0.014921
Timm23	0.83915	0.137743	-0.043	0.0518185
Crkl	-0.332528	0.561489	-0.043	0.0891445
Fbxo6	0.35091	0.47616	-0.043	0.0309003
Kptn	-0.434138	0.304981	-0.043	0.157128
Sfpq	-1.83005	0.0470242	-0.043	0.0246291
Ccdc18	0.0390097	0.750501	-0.043	0.0865156
Lrrc58	2.46719	0.15265	-0.043	0.561668
Sirt3	-0.102642	0.666089	-0.0425	0.0449416
Ndufb9	-1.66697	0.793271	-0.0425	0.0154142
Commd5	0.196417	0.478432	-0.0425	0.466768
Gad2	-0.325552	0.956147	-0.0425	0.105279
Hspg2	-0.120766	0.313247	-0.0425	0.0157828
Lsm3	-0.0189624	0.951459	-0.0425	0.06838
Phyh	-2.95103	0.203049	-0.0425	0.0205252
Sez6l2	-2.72349	0.505936	-0.0425	0.0313166
Tspan5	1.87811	0.128095	-0.0425	0.126598
Arhgef1	-0.50214	0.402546	-0.0425	0.0482169
Ddx17	-0.206552	0.887239	-0.0425	0.0106873
Lrfn1	0.985703	0.0554014	-0.0425	0.0412347
Prdx1	0.407615	0.580312	-0.0425	0.0240481
Nhp2	-1.27793	0.516795	-0.0425	0.0504142
Rnf141	0.076985	0.864573	-0.0425	0.0887701
Sos2	-0.221798	0.687207	-0.0425	0.185863
Gla	-0.0718786	0.743648	-0.042	0.278443
Kbtbd11	-0.237895	0.776542	-0.042	0.0167581
Aaas	0.172071	0.711924	-0.042	0.0412436
Cntn4	0.0302955	0.948216	-0.042	0.0348504
Plcl1	0.292046	0.475347	-0.042	0.0544949
Ssrp1	0.0106005	0.994607	-0.042	0.0383214
Uqcr11	1.72962	0.378734	-0.042	0.0633727
Hspa1a	-0.16222	0.309569	-0.042	0.102244
Aldh9a1	-0.258172	0.713643	-0.042	0.0237842
Ndufa1	-0.843612	0.210605	-0.042	0.0898035
Tbc1d10a	-0.423329	0.299343	-0.042	0.0916618
Atpaf2	-0.466871	0.106066	-0.042	0.0274439
Cog7	-0.800503	0.387276	-0.0415	0.0200366
Htra1	-1.5812	0.397345	-0.0415	0.0393297
Tiprl	0.250433	0.424544	-0.0415	0.0178577
Abca7	-0.108174	0.706833	-0.0415	0.183525
Chadl	0.000899771	0.995915	-0.0415	0.0702454
Fuca2	0.108122	0.63766	-0.0415	0.224152
Nat14	-1.25025	0.0749578	-0.0415	0.0229944
Pak3	-0.662563	0.425428	-0.0415	0.101131
Slitrk5	-0.296585	0.551787	-0.0415	0.0388505
Smarca2	-1.62442	0.355514	-0.0415	0.0212914
Tor1aip1	-0.0892977	0.741965	-0.0415	0.0290394
Acot1	-0.0783194	0.578003	-0.0415	0.0752731
Dctn5	-1.80036	0.0559469	-0.0415	0.185399
Inpp1	0.332084	0.174553	-0.0415	0.0690719
Grk5	-0.728793	0.0878185	-0.0415	0.0732627
Ppip5k1	0.237416	0.671919	-0.0415	0.0537018
Xkr6	-0.812493	0.1922	-0.0415	0.190955
Clcn3	0.506676	0.0377256	-0.041	0.0343657
Snw1	-0.654581	0.192464	-0.041	0.0450992
Bnip3	1.76608	0.195177	-0.041	0.0401284
Bzw1	0.249367	0.905919	-0.041	0.0448489
Chmp5	-2.46843	0.0177748	-0.041	0.0186059
Tmem143	-0.0220102	0.902073	-0.041	0.0368635
Ass1	-1.41311	0.417819	-0.041	0.0455169
Sv2b	9.20817	0.0944374	-0.041	0.017232
Arhgef4	-0.336784	0.733178	-0.041	0.23911
Cpsf7	0.572079	0.517337	-0.041	0.050139
Pdhb	0.650279	0.720868	-0.041	0.0225997
Sco1	0.137402	0.383307	-0.041	0.034927
C1qbp	-0.225538	0.685556	-0.041	0.362859
Rspry1	0.0376132	0.828779	-0.041	0.11196
Hsd17b12	1.50927	0.0185944	-0.0405	0.0363485
Slc25a26	-0.0579086	0.693765	-0.0405	0.026211
Pygl	0.0153483	0.911281	-0.0405	0.0485551
Denr	0.00677524	0.987271	-0.0405	0.0363485
Eif3b	-0.970899	0.572771	-0.0405	0.0324102
Guk1	-0.592194	0.561845	-0.0405	0.0611055
Ndufaf6	-1.78173	0.00724729	-0.0405	0.0412051
Plxnb2	-0.94757	0.191907	-0.0405	0.0274594
Sod1	-6.90679	0.119182	-0.0405	0.0363485
Got2	-2.92384	0.0948056	-0.0405	0.0251296
Ralgapb	0.242538	0.581886	-0.0405	0.0725398
Slc25a12	-0.44757	0.693619	-0.0405	0.0201873
Ebag9	-0.768574	0.487488	-0.0405	0.373769
Prkg2	-0.443944	0.127832	-0.0405	0.115179
Slc7a2	0.0425848	0.911182	-0.0405	0.0482101
Surf2	-1.12354	0.033473	-0.0405	0.0298337
Bag5	-1.09179	0.538883	-0.04	0.0418005
Pdxk	-2.25147	0.269457	-0.04	0.0190319
Diaph2	-0.527427	0.238737	-0.04	0.145408
Dnpep	-0.156193	0.612665	-0.04	0.0196216
Fbxl15	-0.545755	0.349543	-0.04	0.110337
Jam3	0.241768	0.774017	-0.04	0.102056
Nono	-0.55721	0.746035	-0.04	0.0212676
C1qtnf4	-5.6479	0.226334	-0.04	0.0727831
Rab11b	-0.141475	0.591634	-0.04	0.114476
Scaf1	-1.66663	0.483253	-0.04	0.0536191
Snx18	-0.0628466	0.754548	-0.04	0.103371
Syk	-0.00986492	0.929073	-0.04	0.189317
Ctsl	-0.371882	0.150301	-0.04	0.394253
Fto	0.0371404	0.948802	-0.04	0.116363
Pitpnb	0.644583	0.312822	-0.04	0.02513
Ppox	0.17188	0.630656	-0.04	0.127454
Spin1	0.254134	0.843555	-0.04	0.0961513
Rnf41	-0.932373	0.0856021	-0.04	0.46913
Purg	2.37303	0.132713	-0.0395	0.0371938
Kif2a	0.685995	0.476399	-0.0395	0.0769837
Lsm14b	-1.29153	0.399614	-0.0395	0.0266637
Pggt1b	-0.120669	0.794908	-0.0395	0.0378946
Phyhipl	-0.0604991	0.898547	-0.0395	0.0551905
Acox1	-1.41069	0.178381	-0.0395	0.055374
Aldh1l2	-0.0977416	0.503081	-0.0395	0.115369
Cbr1	-5.5016	0.237345	-0.0395	0.0197022
Rock1	-0.98175	0.0582239	-0.0395	0.0955089
Zcchc24	-1.44113	0.0198509	-0.0395	0.144534
Amfr	-0.400492	0.817437	-0.0395	0.135023
Ctnnbip1	-0.340839	0.437263	-0.0395	0.0286455
Dis3l2	-0.0507145	0.860682	-0.0395	0.070881
Dnmt1	-0.596042	0.53379	-0.0395	0.383453
Slc25a4	-5.61606	0.261157	-0.0395	0.0190969
Emcn	-0.126556	0.419468	-0.0395	0.0498909
Nrbp2	-5.64021	0.107558	-0.0395	0.0279814
P4htm	-0.192776	0.78245	-0.0395	0.0375439
Pgp	7.19086	0.000291097	-0.0395	0.075875
Rap1gap	-5.49369	0.325705	-0.0395	0.0224865
Slc25a11	-0.482399	0.515154	-0.0395	0.0303198
Krit1	-0.249896	0.395969	-0.039	0.21386
Rhot2	-0.112783	0.699042	-0.039	0.0264261
Chmp7	-1.10396	0.125256	-0.039	0.111593
Sdhb	-1.51567	0.38415	-0.039	0.0234484
Arl1	-0.887891	0.504227	-0.039	0.0631576
Cand1	0.675543	0.325359	-0.039	0.0212737
Kif1b	6.41726	0.0967216	-0.039	0.155918
Tubgcp3	-0.0271712	0.949358	-0.039	0.0628734
Ube2i	-0.665055	0.41313	-0.039	0.0834391
Palm2	0.440153	0.497997	-0.039	0.126693
Wdfy2	0.202291	0.445207	-0.039	0.367498
Mindy2	0.649535	0.289694	-0.039	0.131081
Nup37	0.105575	0.523313	-0.039	0.0519344
Mast1	-0.99332	0.376444	-0.0385	0.0222036
Gstp1	-1.45742	0.617882	-0.0385	0.0421572
Mrps30	0.064349	0.744636	-0.0385	0.0267653
Erp44	0.366078	0.583793	-0.0385	0.0404729
Lamc1	-0.126936	0.740597	-0.0385	0.103804
Metap1	0.601965	0.328476	-0.0385	0.0582257
Atxn2	0.0945295	0.806206	-0.0385	0.0279794
Brinp1	1.87538	0.261208	-0.0385	0.0393558
Hspa13	0.688186	0.0155069	-0.0385	0.0248824
Nsun2	-0.874582	0.527738	-0.0385	0.0410332
Vdac2	0.534385	0.476077	-0.0385	0.0233664
Cyb5d2	-0.121503	0.620516	-0.0385	0.0923738
Npy	0.804366	0.769385	-0.0385	0.310044
Pnpla6	-0.614273	0.205439	-0.0385	0.0242058
Tdrd1	-0.147376	0.285295	-0.0385	0.0419696
Ubl4a	-1.0416	0.0907565	-0.0385	0.043097
Zbtb1	0.292516	0.234803	-0.0385	0.0827277
Nap1l4	-0.30838	0.729077	-0.0385	0.0716478
Atp1b1	-10.5096	0.669567	-0.0385	0.0231994
Tagln3	-1.45925	0.646313	-0.0385	0.0252223
Ipo4	-0.957337	0.291746	-0.038	0.00688934
Akap10	-0.191549	0.313435	-0.038	0.0547324
Copg2	0.182512	0.610349	-0.038	0.0608744
Pithd1	0.25717	0.628743	-0.038	0.0877
Entpd6	-0.279041	0.67409	-0.038	0.0347753
Fah	-0.593176	0.205022	-0.038	0.11692
Slc30a1	0.562684	0.052234	-0.038	0.0749615
Adam15	-0.185022	0.559038	-0.038	0.411591
Cant1	-0.866482	0.0308895	-0.038	0.407296
Coq3	0.598014	0.041641	-0.038	0.19836
Jak1	-0.429309	0.820177	-0.038	0.0565957
Mink1	-8.28693	0.351261	-0.038	0.0396887
Sec14l2	0.0847214	0.893322	-0.038	0.0641673
Ddx5	-0.941042	0.910433	-0.038	0.0254333
Gpx4	-3.38622	0.241627	-0.038	0.0506622
Hook1	-0.50301	0.270816	-0.038	0.0963718
Kif9	-0.339994	0.0534068	-0.038	0.364273
Nav3	0.123597	0.863092	-0.038	0.0983296
Ubr1	0.0606251	0.894158	-0.038	0.113402
Srsf4	-2.12707	0.075811	-0.038	0.167018
Tmx4	1.15508	0.326891	-0.038	0.0336576
Cntnap1	-2.12593	0.263027	-0.0375	0.0393333
Eif1ad	-0.23573	0.524903	-0.0375	0.0375772
Kctd1	-0.452215	0.861687	-0.0375	0.0937858
Snapin	-0.268373	0.623955	-0.0375	0.215745
Tbcc	0.210533	0.478213	-0.0375	0.123773
Nup62	-0.297061	0.289724	-0.0375	0.121079
Tgfb1i1	0.0334872	0.810785	-0.0375	0.189024
Serpine2	-1.63649	0.127964	-0.0375	0.0335336
Atp6v1f	-1.58341	0.102849	-0.0375	0.211635
Cadm4	1.98034	0.567547	-0.0375	0.0868914
Cs	-0.672901	0.52481	-0.0375	0.029579
Stx1b	0.502788	0.925524	-0.0375	0.0931796
Ubxn4	-0.295025	0.677858	-0.0375	0.256555
Ccar1	-0.51197	0.366655	-0.0375	0.0434763
Sephs1	0.15926	0.399113	-0.0375	0.0452688
Cul5	0.391851	0.221033	-0.037	0.026592
Nit2	-0.027515	0.913747	-0.037	0.0311498
Ppm1f	-1.43406	0.14707	-0.037	0.0311498
Acaa1a	-0.567808	0.203748	-0.037	0.112842
Aldh5a1	-1.09686	0.053816	-0.037	0.0964022
Armcx2	-0.221271	0.916064	-0.037	0.482377
Eci2	-0.25798	0.213391	-0.037	0.0295182
Ergic1	-0.262634	0.584852	-0.037	0.0814917
Osbpl1a	0.0768405	0.906761	-0.037	0.024375
Timm29	0.793131	0.0194038	-0.037	0.0470835
Ube3c	0.310098	0.419889	-0.037	0.0282831
Uqcr10	-3.92097	0.116104	-0.037	0.0314396
Zer1	-0.362466	0.725302	-0.037	0.0777073
Acadsb	-0.288364	0.766231	-0.037	0.0558125
Cldnd1	0.733763	0.0503408	-0.037	0.0706474
Mlycd	-0.62429	0.397769	-0.037	0.103909
Nampt	0.604784	0.263844	-0.037	0.0295182
Xrn1	-0.0511386	0.800808	-0.037	0.127535
U2af2	-1.36124	0.152623	-0.037	0.0807565
Gcsh	-0.469939	0.439784	-0.037	0.185423
Dynll2	0.679345	0.889016	-0.0365	0.0782195
Akr1b8	-0.0725183	0.56768	-0.0365	0.074324
Doc2a	-0.29643	0.609613	-0.0365	0.0459099
Myo6	0.155451	0.816164	-0.0365	0.035532
Ndufb8	-0.503276	0.273566	-0.0365	0.0902743
Picalm	0.127469	0.787032	-0.0365	0.0585212
Stim1	-0.529993	0.531189	-0.0365	0.0297316
Tns2	-0.685099	0.164038	-0.0365	0.417962
Vps4a	-1.02118	0.42068	-0.0365	0.0516476
Hmox2	-2.64287	0.313899	-0.0365	0.0402569
Lrpprc	0.67447	0.110673	-0.0365	0.041296
Pnpt1	-0.506162	0.408965	-0.0365	0.0390153
Rab6a	4.22645	0.590532	-0.0365	0.0689068
Slc6a1	-2.95894	0.421139	-0.0365	0.0540032
Apool	0.0273566	0.921837	-0.0365	0.0987932
Atg9a	0.186173	0.680776	-0.0365	0.105536
Glod4	0.276181	0.413836	-0.0365	0.0406721
Pfkl	-0.0827233	0.94765	-0.0365	0.061977
Tbck	-0.263578	0.42131	-0.0365	0.0377798
Nicn1	-0.467188	0.816774	-0.036	0.187643
Luc7l	0.0599267	0.910098	-0.036	0.037383
Plxdc1	0.190256	0.620572	-0.036	0.0841565
Ptdss2	-0.00774551	0.977848	-0.036	0.0307509
Tjp1	-1.50969	0.128363	-0.036	0.0405652
Elmo2	-1.10993	0.549624	-0.036	0.0308526
Prmt3	0.115466	0.550037	-0.036	0.0571443
Cygb	-1.53766	0.517515	-0.036	0.151558
Eef2	-10.6755	0.571969	-0.036	0.0323861
Oxnad1	-0.226318	0.220283	-0.036	0.0456235
Pank2	0.00646206	0.987216	-0.036	0.0511896
Sdha	-5.71814	0.0864127	-0.036	0.0466006
Sptb	-4.12799	0.204297	-0.036	0.0456235
Zhx2	-1.04079	0.140265	-0.036	0.0669222
Eif2s3x	0.405817	0.601564	-0.036	0.0604706
Map9	0.643049	0.474821	-0.036	0.0601376
Lsm14a	-0.689077	0.0602417	-0.036	0.0624706
Ap1s2	-0.0997543	0.895547	-0.036	0.242147
Ankrd13a	-0.906591	0.0545309	-0.0355	0.3583
Ece1	-1.38892	0.167631	-0.0355	0.0781852
Soga3	-4.4413	0.210358	-0.0355	0.0906988
Fam131b	2.72653	0.0325773	-0.0355	0.0961101
Fzd2	-0.144499	0.452962	-0.0355	0.0690274
Me1	1.31024	0.207644	-0.0355	0.041418
Mipep	-0.251046	0.123183	-0.0355	0.234007
Ndufa10	-3.56122	0.259265	-0.0355	0.0591899
Nfix	-0.345167	0.86641	-0.0355	0.239551
Cst3	-13.4778	0.215785	-0.0355	0.0822945
Ripor1	-0.255262	0.831602	-0.0355	0.264885
Ube2n	0.277685	0.680589	-0.0355	0.0325558
Xab2	-0.421173	0.699668	-0.0355	0.351399
Hspa12a	-1.64571	0.588269	-0.0355	0.0273588
Nfkb1	-0.137583	0.622139	-0.0355	0.25032
Ppp6r1	-3.32366	0.293527	-0.0355	0.0429633
Rps21	-3.60447	0.280233	-0.0355	0.144512
Sccpdh	-0.023539	0.942505	-0.0355	0.148778
Vipas39	-0.407258	0.623974	-0.0355	0.0387884
Trappc13	-0.960539	0.128469	-0.035	0.219243
Adgrg1	-0.247658	0.751625	-0.035	0.111337
Akt2	-0.966657	0.217648	-0.035	0.0421848
Gfm2	0.444326	0.0597131	-0.035	0.282546
Hepacam	-0.976823	0.399995	-0.035	0.0586245
Rab3c	1.4807	0.602251	-0.035	0.0541781
Btf3	-1.6327	0.458532	-0.035	0.0495281
Hspa4	-0.650415	0.309388	-0.035	0.0332608
Xrn2	0.118775	0.816043	-0.035	0.0808666
Il1rap	0.203011	0.543592	-0.035	0.132234
Ncoa5	-0.814599	0.140257	-0.035	0.0359005
Nt5m	-0.501308	0.128683	-0.035	0.0578038
Nup85	-0.191094	0.42722	-0.035	0.0705107
Samhd1	0.0720939	0.766081	-0.035	0.0289499
Stxbp3	-0.0411446	0.854197	-0.035	0.0359005
Dhx15	0.484367	0.301307	-0.035	0.0284198
Nenf	-0.243805	0.764812	-0.035	0.0429807
Phactr1	-4.95038	0.515609	-0.035	0.0663862
Pik3r1	0.34734	0.611816	-0.035	0.0292689
Son	1.5195	0.388075	-0.035	0.300156
Ylpm1	-1.98453	0.430598	-0.035	0.0331516
Ndufa6	2.36792	0.300055	-0.0345	0.0320808
Ruvbl2	-0.315958	0.57493	-0.0345	0.0569075
Ufl1	-0.399544	0.315269	-0.0345	0.0639181
Dynlrb1	-9.89561	0.218011	-0.0345	0.0456787
Mcrip1	0.0419647	0.962334	-0.0345	0.0993244
Plxnb1	-0.974568	0.271892	-0.0345	0.0940945
Sarnp	0.944785	0.148225	-0.0345	0.0389008
Ttbk1	-1.0134	0.318328	-0.0345	0.217893
Armc8	0.342493	0.491241	-0.0345	0.0316349
Atp8a2	0.438083	0.283927	-0.0345	0.069738
Fabp5	-0.857816	0.230618	-0.0345	0.0395946
Kank2	-0.191627	0.425919	-0.0345	0.276469
Nudt3	10.592	0.00717442	-0.0345	0.0634336
Phactr3	-0.38064	0.849453	-0.0345	0.130223
Psme3	8.21849	0.122679	-0.0345	0.041687
Sumo2	0.438189	0.812463	-0.0345	0.102397
Lactb2	0.0570989	0.786083	-0.0345	0.0675548
Mapre1	0.802704	0.0963163	-0.0345	0.0573897
Cttnbp2	-4.21435	0.0125909	-0.0345	0.032752
Rab12	-0.308802	0.701391	-0.0345	0.110362
Serpinh1	-0.945838	0.0406001	-0.0345	0.113148
Tmem132a	-0.948306	0.699635	-0.0345	0.107797
Nutf2	-0.148587	0.440439	-0.0345	0.0677974
Agps	0.101104	0.613882	-0.034	0.0290671
Ndufb6	-1.32632	0.356756	-0.034	0.0943328
Nap1l5	-5.03036	0.514634	-0.034	0.15998
Ndufab1	-0.0386755	0.881568	-0.034	0.0967842
Ppp2r1a	-3.04744	0.507942	-0.034	0.030933
Vwa8	-0.195639	0.811284	-0.034	0.0364998
Cacybp	-0.421642	0.855028	-0.034	0.15329
Ccdc124	-3.14577	0.048076	-0.034	0.0477966
Mrps12	-0.287254	0.768862	-0.034	0.0854488
Nsun6	-0.0855222	0.602087	-0.034	0.351891
Rbm17	-0.353402	0.518477	-0.034	0.0636371
Rrm2b	0.0749392	0.880899	-0.034	0.200503
Ctdp1	-0.365844	0.43516	-0.034	0.250745
Grm2	0.81836	0.0898931	-0.034	0.0476744
Lmnb2	-0.00261946	0.995071	-0.034	0.0366175
Rpl11	-2.06743	0.393349	-0.034	0.0586558
Slc7a8	0.296708	0.74569	-0.034	0.357279
Wdr48	-0.753314	0.307698	-0.034	0.036147
Dld	0.950497	0.468276	-0.034	0.061518
Nudt5	0.0435988	0.723986	-0.034	0.0824702
Tbc1d5	-0.181559	0.494285	-0.034	0.0776164
Gcc2	-1.38006	0.0420826	-0.0335	0.0394158
Ppp4c	-0.323081	0.190493	-0.0335	0.0552329
Armc6	-0.433053	0.190991	-0.0335	0.046621
Osbp2	-0.753049	0.420194	-0.0335	0.0621455
Arhgap33	-1.5304	0.283447	-0.0335	0.177416
Bmpr2	1.3586	0.320477	-0.0335	0.0514169
Bsg	-4.46978	0.303149	-0.0335	0.29873
Eif2s1	0.0203881	0.968576	-0.0335	0.0547229
Aifm1	-0.453373	0.100213	-0.0335	0.0552329
Atg2a	-0.701756	0.380649	-0.0335	0.343401
Lurap1	0.427581	0.185189	-0.0335	0.13097
Ythdf3	-0.840164	0.404764	-0.0335	0.0714027
Acsf3	-0.554363	0.268818	-0.0335	0.0732033
Cuedc2	-2.74277	0.485501	-0.0335	0.209548
Lrrc41	0.029328	0.913424	-0.0335	0.250069
Mdm4	0.645671	0.170197	-0.0335	0.510083
Srsf6	0.258872	0.681467	-0.0335	0.0362459
Stag1	-0.176947	0.540601	-0.0335	0.0662574
Vstm2b	0.0524253	0.942001	-0.0335	0.338941
Ncs1	0.806523	0.471021	-0.0335	0.0423773
Ndufaf3	-0.284052	0.440691	-0.0335	0.0481301
Psmd12	-1.08379	0.114583	-0.0335	0.0498973
B3gat3	6.47889	0.0253126	-0.033	0.603283
Hnrnph1	-1.14034	0.723521	-0.033	0.0793313
Them6	-0.543453	0.612224	-0.033	0.291993
Abcb8	-0.775891	0.140452	-0.033	0.0399746
Cast	-0.156881	0.284959	-0.033	0.16413
Nebl	0.189369	0.611307	-0.033	0.0716329
Ppil3	0.0480001	0.835826	-0.033	0.117734
Tomm22	1.15223	0.35687	-0.033	0.114715
Hadha	-0.806482	0.110681	-0.033	0.0358275
Otulin	-0.910912	0.176269	-0.033	0.389139
Nisch	-1.44308	0.597554	-0.033	0.0671447
Ttc1	-1.02959	0.115368	-0.033	0.159613
Ubl7	0.771986	0.101852	-0.033	0.0561729
Prom1	-0.175724	0.346648	-0.0325	0.602039
Erap1	-0.00720468	0.961291	-0.0325	0.474299
Pnkp	0.220318	0.547976	-0.0325	0.186973
Adprh	-1.7736	0.420875	-0.0325	0.0360002
Pgrmc2	-2.18892	0.239163	-0.0325	0.044364
Ptbp2	1.63153	0.138214	-0.0325	0.0728292
Ss18l1	0.381624	0.608465	-0.0325	0.261635
Fgd4	-0.175992	0.763422	-0.0325	0.152853
Lta4h	-0.0534485	0.83686	-0.0325	0.0591758
Tcerg1	0.618905	0.526907	-0.0325	0.095888
Ttc9	-0.349281	0.592356	-0.0325	0.168045
Itfg2	-0.217225	0.146018	-0.0325	0.219068
Uso1	-1.05423	0.153254	-0.0325	0.0502411
Ydjc	0.0850025	0.521934	-0.0325	0.283374
Acadvl	-0.844918	0.349751	-0.0325	0.0388451
Cnot3	-1.35484	0.0322394	-0.0325	0.064357
Rasa3	0.515602	0.602342	-0.0325	0.0791077
Srp68	-1.72145	0.31656	-0.0325	0.0411975
G3bp2	2.83693	0.164789	-0.0325	0.0372889
Msn	0.0323986	0.923929	-0.032	0.0399023
Ip6k1	-0.182909	0.810767	-0.032	0.182768
Ngef	-6.43141	0.27109	-0.032	0.0419311
Smpdl3a	-0.797193	0.00285266	-0.032	0.652865
Wwox	0.0264923	0.887091	-0.032	0.0408472
Atat1	-0.727405	0.21055	-0.032	0.108734
Hcn2	-4.62874	0.268136	-0.032	0.0768514
Hexb	-1.03482	0.295599	-0.032	0.0480945
Nup160	0.544795	0.0206105	-0.032	0.0476805
St13	-2.08659	0.193239	-0.032	0.0928039
Mecp2	0.410237	0.484204	-0.032	0.116412
Rbm4b	-0.0232402	0.844423	-0.032	0.103557
Arxes2	0.092894	0.840454	-0.032	0.0453424
Baalc	4.83433	0.123898	-0.032	0.122923
Dlat	-0.0965217	0.93891	-0.032	0.0620572
Pten	0.825043	0.346817	-0.032	0.0415241
Tsc22d3	0.559995	0.691119	-0.032	0.0465785
Cdc42ep4	0.0759912	0.867644	-0.032	0.109953
Naca	-2.0608	0.023491	-0.032	0.0551833
Ak3	-0.683633	0.455666	-0.0315	0.0908539
Ehhadh	-0.074278	0.6425	-0.0315	0.271182
Csnk1e	-0.269276	0.263879	-0.0315	0.0765776
Mtif2	-0.0523802	0.80791	-0.0315	0.124085
Pex13	0.14234	0.598849	-0.0315	0.548328
Rplp0	-3.5826	0.304286	-0.0315	0.0401668
Ints3	-1.20901	0.0616668	-0.0315	0.138006
Pabpc1	-1.25483	0.613603	-0.0315	0.0832475
Pgm5	0.0123047	0.946125	-0.0315	0.149951
Ppp2cb	2.0464	0.00991843	-0.0315	0.0652333
Stoml2	-0.504542	0.219257	-0.0315	0.0394713
Ahctf1	-0.126281	0.71711	-0.0315	0.483961
Csnk1a1	7.07418	0.0347755	-0.0315	0.0400272
Idh3g	-1.95832	0.430363	-0.0315	0.0698883
Oat	-0.547953	0.536173	-0.0315	0.093613
Palmd	-0.70418	0.11635	-0.0315	0.0730888
Kpna1	0.737927	0.342872	-0.031	0.0944154
Elmo1	-0.756288	0.470207	-0.031	0.0592761
Galk2	-0.309411	0.162948	-0.031	0.0585283
Rbm19	-0.315199	0.262389	-0.031	0.743718
Rbm39	-0.883772	0.0985758	-0.031	0.0926415
Rpgr	-0.0538465	0.878952	-0.031	0.219777
Slc27a4	-0.375041	0.386813	-0.031	0.0748843
Timm17b	-0.387258	0.234445	-0.031	0.226028
Tmem19	0.0531838	0.909682	-0.031	0.0496089
Ckap5	-1.39324	0.276664	-0.031	0.0476941
Sod2	0.420543	0.869231	-0.031	0.0841679
Usp34	1.54808	0.0731298	-0.031	0.237536
Psma1	0.782436	0.121082	-0.031	0.0500518
Spats2	0.0978334	0.861517	-0.031	0.342274
Tfam	-0.0397658	0.862136	-0.031	0.132057
Ube2k	0.98986	0.266292	-0.031	0.0438909
Pcca	-0.451315	0.246548	-0.031	0.0454953
Rbck1	-0.781543	0.270468	-0.031	0.124967
Psmb4	-1.19432	0.487174	-0.0305	0.0870937
Uqcrfs1	0.99829	0.11748	-0.0305	0.0424447
Ap1s1	-1.59257	0.523745	-0.0305	0.450615
Tpm3	0.57721	0.512377	-0.0305	0.067594
Dpysl5	-0.98463	0.053535	-0.0305	0.16195
Gldc	-0.585809	0.287589	-0.0305	0.0430439
Phf20l1	0.945621	0.0963967	-0.0305	0.119289
Slc25a1	-0.352686	0.546881	-0.0305	0.13991
Ctsf	-1.55694	0.265823	-0.0305	0.22856
Exoc1	-0.0606999	0.791871	-0.0305	0.144086
Psmd2	-2.21252	0.321861	-0.0305	0.0536806
Actg1	-5.51731	0.0680744	-0.0305	0.10294
Csnk1g3	1.73117	0.0186153	-0.0305	0.05491
Map7	-0.152311	0.881306	-0.03	0.310569
Apba2	-0.00407867	0.9993	-0.03	0.0981919
Cds2	1.1155	0.540359	-0.03	0.0634506
Cisd3	-0.860634	0.0166241	-0.03	0.0532405
Tacc2	-0.407252	0.268389	-0.03	0.153124
Cpsf3	-0.71572	0.294832	-0.03	0.0907827
Eif4h	-0.692074	0.668336	-0.03	0.057057
Grid2	-0.117437	0.657513	-0.03	0.0624897
Hnrnpk	-1.12252	0.464025	-0.03	0.0554645
Slc25a20	-0.0139382	0.924255	-0.03	0.0813965
Strbp	1.12688	0.227595	-0.03	0.194672
Trp53i11	0.218697	0.853982	-0.03	0.176428
Uchl5	-0.543254	0.200932	-0.03	0.044434
Aimp2	-1.00594	0.259991	-0.03	0.0467758
Cdc42	4.05343	0.142847	-0.03	0.187267
Cul3	0.915009	0.410218	-0.03	0.0486592
Ddx21	-0.29861	0.415172	-0.03	0.175903
Exoc8	0.00514129	0.988047	-0.03	0.111239
Fam219a	2.46806	0.371924	-0.03	0.169943
Gprc5b	-1.53153	0.242667	-0.03	0.103972
Wdr41	0.413053	0.423905	-0.03	0.0658545
Nup98	0.381648	0.127447	-0.03	0.0613694
Pnisr	-2.03911	0.0980143	-0.03	0.630109
Prdx4	-0.054854	0.774266	-0.03	0.0575353
Sh3bgrl2	0.0107903	0.962941	-0.03	0.0677789
Eef1a1	-52.9763	0.180025	-0.03	0.0727513
Sms	1.78306	0.199291	-0.03	0.0928389
Csk	-1.0752	0.245073	-0.03	0.0605696
Decr1	-0.0290626	0.863982	-0.0295	0.0486455
Fam81a	2.16212	0.272376	-0.0295	0.278677
Zyx	0.223797	0.26004	-0.0295	0.190263
Atg3	0.155769	0.777305	-0.0295	0.0588172
Dennd4b	-0.232369	0.673386	-0.0295	0.0483204
Pfkfb2	0.0854491	0.566092	-0.0295	0.135432
Rab1b	-0.572365	0.732025	-0.0295	0.12627
Rps15a	0.549624	0.340853	-0.0295	0.0476707
Cnot4	-0.250697	0.668837	-0.0295	0.090888
Cnot9	0.505152	0.102359	-0.0295	0.150277
Fkbp1b	0.352128	0.844468	-0.0295	0.129345
Snx1	-0.243873	0.6168	-0.0295	0.0826666
C2cd5	-0.323858	0.117545	-0.0295	0.0499485
Atp11a	-0.666802	0.183565	-0.0295	0.15086
Dnajb4	-0.495074	0.495171	-0.0295	0.0843158
Foxred1	-0.554008	0.302226	-0.0295	0.116295
Ormdl3	-0.239446	0.826874	-0.0295	0.111234
Phb	-0.822663	0.424057	-0.0295	0.239884
Sucla2	5.09844	0.0103147	-0.0295	0.123485
Speg	-0.383044	0.705048	-0.0295	0.0506013
Lamb1	-0.555712	0.166043	-0.029	0.248068
Nhlrc2	0.295596	0.302207	-0.029	0.0912734
Arap3	-0.192551	0.311321	-0.029	0.331395
Camk2g	-0.422443	0.827655	-0.029	0.137422
Nmral1	-0.0177398	0.905233	-0.029	0.42726
Pfdn1	-0.423209	0.451612	-0.029	0.153897
Psmc1	-0.125478	0.960013	-0.029	0.117855
Raver1	-0.0104516	0.935303	-0.029	0.259569
Samd14	-1.68277	0.346795	-0.029	0.0738647
Stk38l	-0.0617122	0.879593	-0.029	0.0562155
Ddah1	0.837069	0.436989	-0.029	0.0623687
Erf	-0.396703	0.742343	-0.029	0.6302
Cenpv	-0.191628	0.74041	-0.029	0.0685439
Katnb1	-0.0961446	0.88066	-0.029	0.192516
Nck1	-0.249315	0.147584	-0.029	0.124309
Ephb2	-0.0862615	0.670403	-0.029	0.147115
Idh3a	0.138252	0.880303	-0.029	0.0553639
Slc1a3	2.50544	0.409648	-0.0285	0.0549735
Mtch2	0.629291	0.0459912	-0.0285	0.11218
Tmx2	-0.957839	0.263364	-0.0285	0.0581507
Ahcyl1	0.444939	0.549147	-0.0285	0.117255
Btbd10	0.672982	0.187424	-0.0285	0.129557
Cggbp1	-0.708455	0.387274	-0.0285	0.277932
Pikfyve	-0.0602147	0.732963	-0.0285	0.114554
Psmc5	-1.12541	0.852039	-0.0285	0.0645316
Riok3	-0.12621	0.840816	-0.0285	0.0980778
Scamp5	10.4876	0.00187451	-0.0285	0.153484
Fxn	-0.2033	0.107688	-0.0285	0.186884
Rbbp6	0.222582	0.584174	-0.0285	0.288187
Lman1	-0.137648	0.651055	-0.0285	0.0581507
Acsl5	0.127444	0.730871	-0.0285	0.153174
Prdx5	1.57017	0.0671567	-0.0285	0.0705732
Rab15	0.274808	0.860763	-0.0285	0.349048
Pgap1	0.169942	0.703403	-0.0285	0.0907408
Eif2b2	-0.619203	0.135842	-0.028	0.434254
Uqcc3	-1.12359	0.132077	-0.028	0.0949964
Akap8l	-6.06282	0.0981317	-0.028	0.150361
Coro1b	-0.764707	0.736177	-0.028	0.0719547
Ahsa1	-0.771316	0.149823	-0.028	0.0924603
Hsp90b1	-5.80558	0.00255099	-0.028	0.121738
Sart1	-1.07208	0.240174	-0.028	0.0225995
Srsf2	0.965264	0.712893	-0.028	0.0848085
Atcay	-6.13699	0.240027	-0.028	0.0627515
Ndufv3	-0.379425	0.25454	-0.028	0.245134
Ccdc115	0.82553	0.129607	-0.028	0.0771064
Kank3	-0.112917	0.808489	-0.028	0.188989
Mecr	-0.286507	0.506764	-0.0275	0.216045
Rplp2	-0.583469	0.659536	-0.0275	0.174117
Klhl11	0.135731	0.874808	-0.0275	0.0654525
Rpl38	-7.12566	0.427528	-0.0275	0.248509
Cbfb	0.400605	0.488716	-0.0275	0.0647877
Cog1	-1.00705	0.0162235	-0.0275	0.274082
Mtmr11	-0.0235036	0.856592	-0.0275	0.784331
Psma3	0.319578	0.552148	-0.0275	0.0708952
Epha5	0.500149	0.211987	-0.0275	0.267055
Shoc2	0.0622471	0.934458	-0.0275	0.183721
Bbs4	-0.293463	0.603567	-0.0275	0.569458
Comtd1	-0.192471	0.469906	-0.0275	0.405496
Tmem177	-0.095687	0.718963	-0.0275	0.0808073
Cpne4	0.398795	0.757628	-0.0275	0.130835
Ssbp1	0.0860498	0.729584	-0.0275	0.309122
Ethe1	-0.291627	0.353371	-0.0275	0.119809
Cdc16	-0.217621	0.871792	-0.027	0.088046
Epha4	-1.09508	0.291504	-0.027	0.0974075
Gosr2	-0.960914	0.190622	-0.027	0.0719256
Map4k2	-0.16568	0.814134	-0.027	0.0599997
Sec23ip	0.263799	0.56399	-0.027	0.125075
Ube2v2	0.0772561	0.871836	-0.027	0.0641493
Col4a1	0.21905	0.720799	-0.027	0.319892
Cpt2	-0.124731	0.429317	-0.027	0.0946881
Endod1	-0.258417	0.742158	-0.027	0.125075
Jph1	0.386872	0.538168	-0.027	0.0641493
Rtkn	-0.316139	0.740058	-0.027	0.144932
Snap29	-0.292186	0.519096	-0.027	0.0845109
Xpo5	-1.15242	0.327864	-0.027	0.109512
Atg16l1	-0.608465	0.206251	-0.027	0.223456
Cct3	-0.969127	0.0681526	-0.027	0.0659302
Chrm1	-1.26927	0.193192	-0.027	0.345969
Cyp46a1	-0.573535	0.808022	-0.027	0.0738504
Ganab	0.0738553	0.885038	-0.027	0.0948826
Spg7	-0.142157	0.768214	-0.027	0.0596051
Tmx1	-0.444048	0.284868	-0.027	0.120064
Cfp	-0.942209	0.0670304	-0.027	0.283431
Cpsf1	-0.332285	0.774373	-0.027	0.195423
Elfn2	-1.65397	0.552597	-0.027	0.0979889
Map1lc3b	0.546576	0.596581	-0.027	0.137817
Pdpr	-0.267447	0.296152	-0.027	0.224805
Thg1l	-0.122906	0.650473	-0.027	0.293089
Capns1	-1.18859	0.319708	-0.027	0.143519
Map3k4	-2.17483	0.219068	-0.027	0.471091
Mdga1	-0.462065	0.440212	-0.027	0.211653
Ndufa12	-1.04193	0.503954	-0.027	0.212522
Apbb1ip	-0.0443713	0.710093	-0.027	0.327952
Cgnl1	-0.525283	0.119895	-0.0265	0.0726491
Dbr1	0.412602	0.124941	-0.0265	0.034127
Rab2b	0.0417358	0.884892	-0.0265	0.302532
Cntn6	0.0261869	0.919104	-0.0265	0.0800383
Ctps2	0.591999	0.0762412	-0.0265	0.0946969
Lgalsl	0.57527	0.51211	-0.0265	0.240493
Maoa	0.411683	0.279096	-0.0265	0.0853551
Ube2h	-0.0387887	0.899536	-0.0265	0.0771676
Actr10	-0.00298946	0.993218	-0.0265	0.113423
Cadps2	-0.228784	0.78637	-0.0265	0.0627854
Dner	0.569369	0.732722	-0.0265	0.111064
Ndufa11	-0.143822	0.523065	-0.0265	0.14675
Ppm1b	0.479465	0.542681	-0.0265	0.0734711
[truncated: 4,322 more rows]
